# Supplementary material for: Association of NOS3 gene polymorphisms with essential hypertension in Sudanese patients: a case control study
Source: BMC Med Genet. 2017 Nov 13;18:128. doi: 10.1186/s12881-017-0491-7 (PMC5683550; doi:10.1186/s12881-017-0491-7)
Supplement: Additional file 1: — Questionnaire data. This excel file contains data collected by interviewed questionnaire from both patients and controls. Also the file contain BMI measurement, blood pressure measurements and lab investigation results. (XLSX 120 kb) [file 12881_2017_491_MOESM1_ESM.xlsx]

## Sheet: questionaire data
		sample no	age	residence(region)	origin (state)	origin(region)	marital status	hypertensive ??	family history	who ?	other diseases	what	time of diagnosis of HTN	taking treatment	which drugs	treatment duration	resgular in taking treatment ??	regular in follow up with doctor ?	other medication ?	what ?	other diseaase ?	diabetes ?	stroke ?	MI ?	kidney diseases ?	hypercholestremia ?	hormonal abnormailites ?	smoking ?	how much ?	alcohol ?	how much ?	height	weight	BMI	BP	glucose	TAG	cholestrol	LDL	HDL	creatinine	CRP	arginine	ADMA	SDMA
		1	71-75	south	??	west	married	yes	no		yes	stroke	30days	yes	amilodipine - nifidepine -	30 days	yes	yes	yes	atorva- asprin	yes	no	yes	no	no	no	no	yes		no					140/90	73	159	174	173	39	0.5	pos	153	0.69	0.78
		2	56-60	central	aljazirah	central	married	yes	yes		yes	diabetes	4 years	yes	lisinopril ( 1.25 mg OD)	4 years	yes	yes	yes	glimiprimide	yes	yes	no	no	no	no	no	no		no					110/80	170	206	288	275	22	1.9	neg	110.5	1.01	1.35
		3	51-55	central	??	??	married	yes	yes		yes	diabetes- renal stone	8 years	yes	losartan (50mg OD ) - amilodipine (10mg OD )	8 years	yes	yes	yes	insulin (30 unit morn and 20 units ev ) metformin (BD) - omeprazol - atorvastatin	yes	yes	no	no	no	yes	no	no		no			72		150/75	100	100	355	308	48	0.5	neg	123.3	0.81	0.41
		4	61-65	central	white nile	south	married	yes	yes		no		1 week	yes	amilodipine (10 mg OD )	1 week	yes	yes	no		no	no	no	no	no	no	no	no		no					160/100		102	280	275	25	0.8	neg	141.2	0.73	0.79
		5	56-60	central	south kurdufan	south	married	yes	yes		yes	diabetes- renal stone - gall bladder stone - vision problem	not known	yes	not known	not knwon	no	yes	yes	antidiabetecs	yes	yes	yes	no	no	no	no	no		no					130/75	93	139	250	248	28	0.6	neg	147.6	0.79	0.78
		6	51-55	central	south kordofan	south	married	yes	yes		yes	gout	13 years	yes	amilodipine (5 mg OD)	13 years	yes	yes	yes	asprin-atorva-allupuranol	no	no	no	no	no	no	no	no		no					200/100	100	84	99	16	20.4	0.7	neg	130.7	0.74	0.49
		7	56-60	central	??	??	married	yes	no		no		2 years	yes	amilodidpine	2 years	yes	yes	yes	asprin-atorva	no	no	no	no	no	no	no	no		no					135/60	100	39	115	113	9.1	0.3	pos	139.4	0.71	0.74
		8	46-50	central	aljazirah	central	single	yes	yes		yes	gout	3 months	yes	amilodipine (10 mg OD )- lisnopril(10 mg OD)	3 months	yes	yes	yes	allopuranol	no	no	no	no	no	no	no	no		no					150/90	80	145	269	255	30	2.2	neg	163	0.91	1.41
		9	51-55	central	northern	north	single	yes	yes		yes	prostate	5 years	yes	atenolol (50 mg OD)	5 years	yes	no	yes	prostaneim	no	no	no	no	no	no	no	no		no					140/90	83	92	301	239	54	1.2	neg	59.7	0.66	0.79
		10	71-75	central	aljazirah	central	married	yes	yes		yes	diabetes-asthma	27 years	yes	amilodipine (10 mg OD )-losartan (10 mg OD )	27 years	yes	yes	yes	atorva- formit	yes	yes	no	no	no	no	no	no		no					130/80	133	90	202	180	76	1.1	neg	89.8	0.71	0.66
		11	71-75	central	northern	north	married	yes	yes		no		10 years	yes	amilodipine-losartan-atenolol	10 years	yes	yes	no		no	no	no	no	no	no	no	no		no					150/60	103	15	136	114	66	1.8	pos	81.1	0.79	0.81
		12	31-35	central	??	??	married	yes	yes		no		2 years	yes	not known	2 years	yes	yes	no		no	no	no	no	no	no	no	no		no					180/85	128	12	603	577	43	0.8	pos	108.6	0.54	0.36
		13	61-65	central	aljazirah	central	married	yes	no		yes	skin allergy	8 years	yes	losartan - lasix	8 years	yes	yes	yes	asprin	no	no	no	no	no	no	no	no		no					150/75	148	77	375	253	87	0.8	neg	157.7	1	0.67
		14	71-75	central	aljazirah	central	married	yes	yes		yes	RA-aleergy-gastritis- IBS	1 year	yes	not known	1 year	yes	yes	yes	for gastritis and IBS	no	no	no	no	no	no	no	no		no					130/70	87	62	300	198	85	1	pos	91.4	0.63	0.56
		15	66-70	central	NA	NA	married	yes	yes		yes	prostate- benign tumor of brain	19 years	yes	losartan	19 years	yes	yes	yes	warfarin-pizocor	yes	no	no	yes	no	no	yes(tumor)	no		no					110/70	93	33	305	202	94	0.9	neg	94.7	0.53	0.5
		16	81-85	central	northern	north	married	yes	yes		yes	prostate- restrictive dilated cardiomyopathy	1 year	yes	lisinopril- bisoprolol-lasix	1 year	yes	yes	yes	for prostate	no	no	no	no	no	no	no	yes		no					110/70	93	119	123	111	1	1.4	neg	349.5	1.1	2.01
		17	56-60	central	??	??	married	yes	yes		no		3 months	yes	amilodipine (5 mg OD)-hydrochlorothiazide(25 mg )	3 months	yes	yes	no	asprin	no	no	no	no	no	no	no	no		no					130/80	80	122	148	131	53	0.9	neg	183.8	0.97	0.71
		18	61-65	central	NA	NA	married	yes	yes		yes	diabetes-MI	7 years	yes	zinopril(5 mg OD)	7 years	yes	yes	yes	asprin-atorva-dimecrol-lomac-vitamin	yes	yes	no	yes	no	no	no	no		no					130/80	310	330	111	103	67	0.2	neg	230.4	0.64	0.49
		19	46-50	central	aljazirah	central	single	yes	yes		yes	disck-eye allergy	3 years	yes	amilodipine (5 mg OD)-losartan(50 mg OD)	3 years	yes	yes	yes	glucosamine	no	no	no	no	no	no	yes(POD)	no		no					150/80	101	205	194	144	38	0.5	pos	208.9	0.85	0.5
		20	61-65	central	northern	north	married	yes	no		yes	diabetes-MI	2 years	yes	losartan	2 years	yes	yes	yes	insulin-atorva-asprin-prostacare-monomak-cardiosure-vitamin b complex	yes	yes	no	yes	no	no	no	no		no		165	70	25.7117	140/70	189	129	111	108	14	0.6	neg	144.3	0.75	0.71
		21	71-75	central	river nile	north	married	yes	yes		no		25 years	yes	amilodipine-lisinopil	25 years	yes	yes	yes	asprin	no	no	no	no	no	no	no	no		no		176	81.5	26.3107	180/80	115	148	88	72	15	0.8	neg	126.8	0.86	1.18
		22	51-55	central	aljazirah	central	married	yes	yes		yes	gout-arthritis	4 years	yes	amilodipine (5 mg OD)	4 years	no	no	yes	asprin- antibiotics	no	no	no	no	no	no	no	no		no		158.5	89.5	35.6258	155/100	129	120	87	48	21	0.6	neg	115	0.75	0.62
		23	66-70	central	northern	north	married	yes	no		no		5 years	yes	atenolol	5 years	yes	yes	yes	asprin	no	no	no	no	no	no	no	no		no						190	167	140	94	4	0.9	neg	179.7	0.98	0.83
		24	41-45	central	north kurdufan	central	married	yes	yes		yes	diabetes	16 years	yes	amilodipine-losartan	16 years	yes	yes	yes	asprin-atorva-insulin-cobalt	yes	yes	no	no	no	no	no	no		no		150	70	31.1111	170/90	220	321	182	117	41	0.8	neg	131	0.81	0.68
		25	51-55	central	white nile	south	married	yes	yes		yes	asthma	2 years	yes	amilodipine (10 mg OD )	2 years	yes	no	no		no	no	no	no	no	no	no	no		no		182	75	22.6422	170/100	98	199	140	76	52	1	neg	121.8	0.69	0.62
		26	56-60	central	north kurdufan	central	married	yes			yes	renal stone	5 years	yes	amilodidpine	5 years	yes	yes	yes	persalin	no	no	no	no	no	no	no	no		no		157	72.5	29.413	130/70	92	245	285	250	51.5	0.6	pos	315.1	0.7	0.5
		27	71-75	central	river nile	north	married	yes	yes		yes	diabetes	3 years	yes	lisinopril	3 years	yes	yes	yes	asprin-amaryl-formit-vitamin	yes	yes	no	no	no	no	no	no		no		155	55.5	23.1009	130/70	133	187	194	126	32.2	0.9	pos	165	0.92	0.62
		28	51-55	central	northern	north	widow	yes	yes		yes	diabetes-gastritis	15 years	yes	amilodipine-lisinopil	15 years	yes	yes	yes	atorva- vitamin	yes	yes	no	no	no	yes	no	no		no		157	87	35.2955	140/90	129	1310	320	262	35.6	1	neg	99.9	0.92	0.47
		29	71-75	central	river nile	north	married	yes	yes		yes	peptic ulcer	20 years	yes	losartan-bisoprolol	20 years	yes	yes	yes	atorva-formit-vitamin-thyroxin	yes	yes	no	no	no	no	no	no		no		157	56	22.719	150/60	171	64	142	111	37	0.9	neg	88.8	0.76	0.88
		30	71-75	central	northern	north	married	yes	yes		yes	diabetes	15 years	yes	lisinopril	15 years	yes	no	yes	atorva- asprin-downil-cobalt	yes	yes	no	no	no	no	no	yes		no		166	55	19.9594	140/75	322	21	140	99	33	1.4	neg	120.2	0.83	0.52
		31	46-50	central	northern	north	married	yes	yes		yes	asthma-disck	11 years	yes	amilodipine (10 mg OD )	11 years	yes	no	yes	ventolin	no	no	no	no	no	no	no	no		no		164	88	32.7186	130/75		574	155	103	80	0.7	pos	131.1	0.59	0.4
		32	46-50	central	river nile	north	married	yes	yes		yes	hypothyroidism	9 years	yes	amilodipine-atenolol	9 years	yes	yes	yes	thyroxin	yes	no	no	no	no	no	no	no		no		163	83	31.2394	170/100	109	298	219	148	19	0.8	pos	112	0.82	0.61
		33	61-65	central	kassala	east	married	yes	no		yes	ulcer	14 years	yes	amilodidpine	14 years	yes	yes	no		no	no	no	no	no	no	no	no		no		159	64	25.3155	140/90	228	634	155	85	27	0.7	neg	130.1	1	0.57
		34	71-75	central	river nie	north	married	yes	yes		yes	diabetes	3 years	yes	losartan	3 years	yes	yes	yes	asprin- antibiotics	yes	yes	no	no	no	no	no	no		no		141	61	30.6826	160/80	121	94	110	31	9	1	neg	116.6	1.1	1.08
		36	61-65	central	khartoum	central	married	yes	yes		yes	cardiomyopathy	10 years	yes	lisinopril- bisoprolol	10 years	yes	yes	yes	asprin-pain killers	no	no	no	no	no	no	no	yes		no		175	68	22.2041	130/80	113	126	119	71	44	0.4	neg	79.4	0.6	0.6
		37	61-65	central	south darfur	south	married	yes	no		no		15 years	yes	amilodipine-losartan	15 years	no	yes	yes	atorva-asprin-normak-esichora	no	no	no	no	no	no	no	no		no		162	54	20.5761	140/90	103	107	114	28	27	1	neg	106.3	0.55	0.71
		38	56-60	central	northern	north	married	yes	no		yes	diabetes-past history of t.b	6 years	yes	not known	6 years	yes	yes	yes	atorva-antidiabetics	yes	yes	no	no	no	no	no	no		no		179	76	23.7196	120/80	360	91	303	259	49	0.6	neg	84.7	0.8	0.43
		39	31-35	central	northern	north	single	yes	yes		no		2 years	yes	losartan(50mg OD )	2 years	no	no	no		no	no	no	no	no	no	no	no		no		166	80	29.0318	160/100	108	107	100	71	20	0.6	neg	227.7	0.87	0.49
		40	45-50	central	northern	north	married	yes	yes		yes	diabetes	1 year	yes	amilodipine-losartan	1 year	yes	yes	yes	asprin	yes	yes	no	no	no	no	no	no		no		158	98	39.2565		134	125	257	225	30	0.6	pos	169.6	0.77	0.47
		41	86-90	central	river nile	north	married	yes	yes		yes	prostate-renal stone-liver problems	43 years	yes	esidrex(25mg OD)	43 years	yes	yes	no		no	no	no	no	no	no	no	no		no		178	66	20.8307	140/80	90	163	182	165	15	1.1	neg	120.7	0.71	1.1
		42	56-60	central	northern	north	married	yes	yes		yes	diabetes	15 years	yes	not known	15 years	yes	yes	yes	antidiabetics	yes	yes	no	no	no	no	no	no		no						117	173	172	145.6	59	0.9	pos	141.8	0.9	0.72
		43	51-55	central	northern	north	married	yes	yes		no		10 years	yes	losartan	10 years	yes	yes	yes	asprin-atorva	yes	no	no	no	no	yes	no	no		no		156	86	35.3386	120/70	91	98	168	120	67	0.8	neg	79.3	0.58	0.47
		44	56-60	central	river nile	north	married	yes	yes		yes	gastritis	4 years	yes	amilodipine (10 mg OD )	4 years	yes	yes	yes	asprin	no	no	no	no	no	no	no	no		no		164	96	35.693	130/70	105	146	119	72.3	30	0.8	pos	122.8	0.76	0.66
		45	61-65	central	river nile	north	married	yes	yes		yes	renal stones	18 years	yes	planlir(OD)	18 years	yes	yes	yes	atorva-asprin	no	no	no	no	no	no	no	no		no		167	81.5	29.223	130/70	110	240	148	133	49	1.2	neg	72.4	0.83	0.5
		46	56-60	central	northern	north	married	yes	yes		no		2 years	yes	not known	2 years	yes	yes	no		no	no	no	no	no	no	no	no		no		160	87	33.9844	130/70	113	441	167	129	56	0.8	neg	120.4	0.55	0.48
		47	51-55	central	river nile	north	married	yes	yes		yes	osteoporosis	11 years	yes	amilodipine(5 mg OD)-losartan(50mg OD)-lisinopril(5 mg OD)	11 years	yes	yes	yes	vitamin b complex	no	no	no	no	no	no	no	no		no		161	66	25.462	140/90	116	130	180	111.6	45	0.8	pos	112.5	0.87	0.67
		48	61-65	central	aljazirah	central	married	yes	no		yes	diabetes	4 years	yes	lisinopril	4 years	yes	yes	yes	atorva-asprin-diamecrol-b complex	yes	yes	no	no	no	no	no	yes		no		161	78	30.0914	120/60	107	206	147	89.5	37	0.9	neg	165.2	0.87	0.94
		49	66-70	central	northern	north	married	yes	no		yes	facial palsy	10 years	yes	amilodipine (10 mg OD )	10 years	yes	no	yes	vitamin b complex-tegratol	no	no	no	no	no	no	no	no		no		176	71	22.921	140/90	89	108	153	88.7	46	1.1	pos	146.5	0.66	0.8
		50	61-65	central	northern	north	married	yes	yes		yes	svt-hyperthyroidism	17 years	yes	losartan(50mg OD )-diltiazam(60 mg OD)	17 years	yes	yes	no		yes	no	no	no	no	yes	yes(hyperthyroidism)	no		no		182	91.5	27.6235	140/100	136	355	239	206.5	33	0.8	neg	130.4	0.63	0.58
		51	66-70	central	white nile	south	married	yes	yes		yes	diabetes-prostate	35 years	yes	losartan(60 mg OD)-bisoprolol	35 years	yes	yes	yes	atorva-asprin-downil-vitamin b -prostacare	yes	yes	no	no	no	yes	no	no		no		163	66	24.841	130/70	198	195	98	91.9	0.3	1	neg	105.9	0.71	0.59
		52	31-35	central	aljazirah	central	married	yes	yes		no		12 years	yes	amilodidpine	12 years	yes	yes	no		no	no	no	no	no	no	no	no		no		156	53	21.7784	110/70	130	68	148	89.1	3.6	0.5	neg	145.2	0.44	0.34
		53																																			213	215	198.1	43	0.5	pos	161.1	0.58	0.53
		54	56-60	central	aljazirah	central	married	yes	yes		no		9 years	yes	hydrochlorothiazide(50 mg OD )	9 years	yes	yes	yes	asprin-b12 injection	no	no	no	no	no	no	no	no		no		166	87.5	31.7535	130/60	180	253	151	100	37	0.9	NA	108.4	0.77	0.5
		55	46-50	central	alqadarif	east	married	yes	yes		no		10 years	yes	amilodipine(5 mg OD)-lisinopril(10 mg OD)	10 years	yes	yes	yes	atorva-asprin	yes	no	no	no	yes(renal failure)	yes	no	no		no		156	71.5	29.3803	140/80	100	155	207	152	40	0.9	pos	100.1	0.73	0.5
		56	61-65	central	northern	north	married	yes	yes		no		14 years	yes	amilodidpine	14 years	yes	yes	yes	asprin-esidrop	no	no	no	no	no	no	no	no		no		154	64	26.986	130/80	128	163	132	95	52	0.8	neg	96.4	0.79	0.77
		57	61-65	central	northern	north	married	yes	yes		yes	diabetes	30 years	yes	amilodipine(10 mg OD)-losartan(50mg OD)	30 years	yes	yes	yes	asprin-amaryl-formit	yes	yes	no	no	no	no	no	no		no		156	71	29.1749	140/90	158	281	278	239	40	1	NA	87.2	0.59	0.79
		58	66-70	central	northern	north	married	yes	yes		yes	gout	5 years	yes	amilodidpine(5 mg OD)	5 years	no	yes	yes	asprin-ferrus sulphate-folic acid-omeprazole-diclofenac	no	no	no	no	no	no	no	no		no		148	81	36.9795	120/80	125	170	191	147	41	0.6	pos	119.3	0.57	0.52
		59	81-85	central	northern	north	married	yes	no		yes	gout-osteoarthritis-hypothyroidism	30 years	yes	amilodidpine(5 mg OD)	30 years	yes	yes	yes	atorva-prostacare	yes	no	no	no	no	no	yes(hypothyroidism)	yes		no		154	57	24.0344	130/70		142	91	51	28	1	NA	74.7	0.83	0.69
		60	56-60	central	sennar	east	married	yes	yes		yes	disck	3 years	yes	amilodidpine(5 mg OD)	3 years	yes	yes	yes	asprin	no	no	no	no	no	no	no	no		no		170	60.5	20.9343	110/70	80	73	122	41	33	1.2	neg	150.1	0.63	0.63
		61	56-60	central	northern	north	married	yes	yes		no		2 years	yes	losartan(50mg OD )-uriretic(diuretic)(5 mg OD )	2 years	yes	yes	yes	dorfen	yes	no	no	no	no	yes	no	no		no		157	107	43.4095	120/80	103	268	152	120	43	0.7	pos	47	0.67	0.58
		62	61-65	central	northern	north	married	yes	yes		yes	gout	15 years	yes	atenalol(10mgOD)	15years	yes	yes	yes	asprin-allupuranol	no	no	no	no	no	no	no	no		no		161	65	25.0762	140/90	90	451	161	37	38	0.8	pos	136.6	0.71	0.45
		63	66-70	central	northern	north	married	yes	yes		yes	prostate-gout	12 years	yes	amilodipine(10 mg OD)-losartan(50mg OD)	12 years	yes	yes	yes	asprin-zyloric-prostacare-carbocare-herbal	no	no	no	no	no	no	no	no		no		159	85	33.6221	170/90	96	228	192	144	39	0.8	NA	95.7	0.78	0.61
		64	71-75	central	northern	north	married	yes	yes		no		20 years	yes	atenalol(30mgOD)	20 years	yes	yes	yes	clopodigril-atorva	yes	no	no	yes	no	yes	no	no		no		153	115	49.1264	130/80	82	121	122	63	39	2	neg	86.9	1.03	1.15
		65	61-65	central	??	??	married	yes	no		yes	diabetes-hypothyroidism-osteoarthritis	5 years	yes	amilodipine(5 mg OD)	5 years	yes	yes	yes	asprin-atorva-amaryl-formit	yes	yes	no	no	no	yes	yes(hypothyroidism)	no		no		148	63	28.7619	140/80	96	172	167	91	64	0.6	neg	138.8	0.72	0.69
		66	56-60	central	river nile	north	married	yes	no		yes	gout	9 years	yes	lisinopril(5mg OD)	9 years	yes	yes	yes	zyloric	no	no	no	no	no	no	no	no		no		160	58	22.6562	140/90	70	130	164	53	39	0.4	neg	133.8	0.78	0.82
		67	61-65	central	northern	north	married	yes	yes		yes	arthritis-cataract	12 years	yes	catenolol(50mg OD)	12 years	yes	yes	yes	NSAID	no	no	no	no	no	no	no	no		no		156	86	35.3386	150/100	100	78			57	0.4	neg	146.8	0.65	0.42
		68	71-75	central	khartoum	central	married	yes	yes		yes	disck	4 years	yes	amilodipine(5mg OD)-naildix(1.5mg OD)	4 years	yes	yes	yes	asprin-atorva-allupuranol	yes	no	yes	no	no	no	no	no		no		168	91	32.2421	150/80	180	46			53	0.5	neg	120.3	0.9	0.7
		69	56-60	central	northern	north	married	yes	yes		no		15 years	yes	amilodipine(5mg OD)-lisinopril(20mg OD)	15 years	yes	yes	no		no	no	no	no	no	no	no	no		no		168	89	31.5334	150/100	84	234			5	0.3	neg	154.7	0.72	0.57
		70	61-65	central	river nile	north	married	yes	yes		yes	diabetes-disck	10 years	yes	amilodipine-atenolol	10 years	yes	yes	yes	asprin-formit-cobalt	yes	yes	no	no	no	no	no	no		no		159	93.5	36.9843	130/80	137	94			103	0.3	neg	156.2	0.75	0.57
		71	41-45	central	sennar	central	married	yes	no		yes	diabetes	1 year	yes	not known		no	yes	yes	formit	yes	yes	no	no	no	no	no	no		no		159	60	23.7332	130/80	130	96			90	1.5	neg	142.4	0.77	0.55
		72	51-50	central	northern	north	married	yes	no		no		newly diagnosed	-	-	-	-	-	-	-	no	no	no	no	no	no	no	no		no		153	78	33.3205	140/90	98	48			70	0.4	neg	128.6	0.87	0.64
		73	71-75	central	northern	north	married	yes	yes		no		40 years	yes	not known		no	yes	yes	asprin	yes	no	no	no	no	yes	no	no		no		153	79	33.7477	150/70	168	198			120	0.8	pos	80	0.84	1.02
		74	71-75	central	northern	north	married	yes	no		no		10 years	yes	amilodipine(5 mg OD)		yes	yes	yes	asprin-atorva-misoprolol	yes	no	no	yes	no	yes	no	no		no		170	73.5	25.4325	150/80	145	28			45	0.3	pos	108.5	0.72	0.67
		75	61-65	central	west kurdufan	south	married	yes	no		yes	gout	3 years	yes	amilodipine(30mg OD)-modix(diuretic)(2 mg OD)		yes	yes	yes	asprin-alluric	no	no	no	no	no	no	no	no		no		163	73	27.4756	120/80	83	92	137		47	0.6	neg	153.2	0.73	0.72
		76	76-80	central	south darfur	south	married	yes	yes		yes	prostate-glucoma-gall stone	40 years	yes	adalat(20 mg BD)		yes	yes	yes	timolol eye drops	no	no	no	no	no	no	no	no		no		178	76	23.9869	140/80	170	60	73	43	23	0.5	pos	124.4	0.7	0.69
		77	51-55	central	west kurdufan	south	married	yes	no		no		3 years	yes	amilodipine		yes	yes	yes	asprin	no	no	no	no	no	no	no	no		no		162	64	24.3865	120/80	106	112	164	140	61	0.7	pos	100.6	0.88	0.84
		78	51-55	central	northern	north	married	yes	yes		no		7 years	yes	nifidepine(20 mg BID)-lisinopril(2.5mgOD)		yes	yes	yes	atorva	no	no	no	no	no	no	no	no		no		149	58	26.1249	150/100	90	74	141	103	64	0.7	neg	125.5	0.8	0.77
		79	41-45	central	northern	north	married	yes	yes		yes	diabetes	10 years	yes	amilodipine(5mg OD)		yes	yes	yes	asprin-atorva-formit-vitamin	yes	yes	no	no	no	no	no	no		no		158	61	24.4352	180/70	143	3	113		65	0.6	pos	85.6	0.71	0.52
		80	41-45	central	khartoum	central	married	yes	no		no		5 years	yes	lisinopril(5mg OD)		yes	yes	no		no	no	no	no	no	no	no	no		no		150	67.5	30	140/90	86	47	101	64	71	0.7	pos	123.1	0.71	1.1
		81	41-45	central	north darfur	west	married	yes	yes		yes	diabetes	3 years	yes	diuretic(20mg BID) - adalat(BID)		yes	no	no		no	no	no	no	no	no	no	no		no		181	85	25.9455		378	418	112	94	44	2.2	pos	205.2	1.16	1.79
		82	56-60	central	aljazirah	central	married	yes	no		yes	diabetes-prostate	15 years	yes	losartan-atenolol		no	no	yes	asprin-atorva-formit-cobalt-prostacare	yes	yes	no	no	no	no	no	no		no		152	55	23.8054	130/80	114	60	119	82	63	0.9	neg	146.3	0.8	0.72
		83	51-55	central	south kurdufan	south	married	yes	no		yes	hypothyroidism	10 years	yes	amilodipine(10 mg OD)-atenolol(100mg OD)		yes	no	no		yes	no	no	no	no	no	yes(hypothyroidism)	no		no		178	54	17.0433	160/90	112	48	70	25	65	0.9	neg	115	0.66	0.6
		84	81-85	central	??	??	married	yes	no		no		10 years	yes	not known		yes	yes	no		yes	no	no	yes	no	no	no	no		no		174	85.5	28.2402	130/80	100	54	111		73	0.7	neg	108.1	0.64	0.69
		85	45-50	central	aljazirah	central	married	yes	yes		no		10 years	yes	atenolol(100mg OD)		yes	yes	yes	asprin	no	no	no	no	no	no	no	no		no		145	55	26.1593	140/80	100	123	206	138	74	0.6	pos	171.8	0.94	0.72
		86	45-50	central	river nile	north	married	yes	yes		yes	diabetes, gout	3 months	yes	atenolol(50mg OD)		yes	yes	yes	asprin,atorva,formit,cobalt,alluric	yes	yes	no	no	no	yes	no	no		no		162	94	35.8177	130/80	190	84	78	72	46	0.6	pos	177.6	1.08	0.53
		87	45-50	central	west kurdufan	south	married	yes	no		no		15 years	yes	amilodipine(5mg OD)		yes	yes	yes	asprin	no	no	no	no	no	no	no	no		no		149	47.5	21.3954	140/90	87	43	125	100	54	0.6	neg	365.9	1.21	0.88
		88	45-50	central	northern	north	married	yes	yes		yes	diabetes,ureter stone	24 years	yes	amilodipine(10mg OD)-catenolol(50mg OD)-lasix(20mg OD)		yes	yes	yes	asprin-formit	yes	yes	no	yes	no	no	no	no		no		159	112	44.302	120/80	117	79	126	105	23	0.5	pos	225.1	1.12	0.58
		89	55-60	central	northern	north	married	yes	yes		no		5 years	yes	losartan(50mg OD )-bisoprolol(5mg OD)		yes	yes	yes	asprin-atorva	no	no	no	no	no	no	no	no		no		162	82	31.2452	140/90	88	68	140	88	48	1	neg	109.4	0.8	0.69
		90	55-60	central	northern	north	married	yes	yes		yes	diabetes-hyperthyroidism	6 years	yes	amilodipine(10mg OD)		yes	yes	yes	asprin-formit-cobalt-thyroxin	yes	yes	no	no	no	no	yes(hyperthyroidism)	no		no		158	101	40.4583	120/80	165	135	142	115	27	0.4	pos	183.4	0.93	0.52
		91	55-60	central	northern	north	married	yes	yes		yes	arthrits-vitiligo	25 years	no			no	no	no		no	no	no	no	no	no	no	no		no		155	86.5	36.0042	140/90	70	66	208	141	33	0.7	neg	141.5	0.91	0.63
		92	65-70	central	river nile	north	married	yes	yes		yes	surgery for renal calculi	14 years	yes	amilodipine(5mg OD)-lisinopril(50mg OD)		yes	yes	yes	asprin	no	no	no	no	no	no	no	no		no		170	69.5	24.0484	160/80	95	147	186	149	18	0.6	neg	131	0.77	0.62
		93	41-45	central	northern	north	married	yes	yes		no		5 months	yes	losartan(50mg OD)		yes	yes	yes	asprin	no	no	no	no	no	no	no	no		no		165	106.5	39.1185	170/110	90	115	120	95	30	0.5	pos	126.6	0.83	0.61
		94	56-60	central	northern	north	married	yes	yes		yes	diabetes,asthma	10 years	yes	lisinopril(5mg OD)		yes	yes	yes	atorva,formit,glimeprimide,anticoagulant,antihistamine inhalor	yes	yes	no	no	no	yes	no	no		no		157	127.5	51.7262	150/90	297	58	206	177	23	0.4	pos	147.6	0.74	0.44
		95	35-40	central	south kurdufan	south	married	yes	yes		no		2 years	yes	amilodipine(10mg OD)		yes	no	yes	Aasprin	no	no	no	no	no	no	no	no		no		154	62	26.1427	140/80	150	108	197	165	34	0.5	pos	153.3	1.02	0.54
		96	41-45	central	??	??	single	yes	yes		no		3 years	yes	not known		yes	yes	no		no	no	no	no	no	no	no	no		no		162	76	28.959	120/80	150	56	269	244	25	0.6	pos	219.1	0.82	0.62
		97	61-65	central	west darfur	west	married	yes	yes		yes	diabetes-arthritis	15 years	yes	esidrex(25mg OD)		yes	no	yes	asprin-formit-cobalt	yes	yes	no	no	no	no	no	no		no		154	75	31.6242	140/70	116	40	312	283	45	0.4	neg	178.8	0.79	0.68
		98	55-60	central	northern	north	married	yes	no		yes	arthritis	10 years	yes	candesartan(16mg OD )		yes	no	yes	asprin-metronidazol	no	no	no	no	no	no	no	no		no		162	95.5	36.3893	160/80	152	63	275	272	31	0.4	pos	137.7	0.93	0.65
		99																																		144	167	132	127	18	0.8	neg	90.1	0.7	0.55
		100	76-80	central	river nile	north	married	yes	yes		yes	glucoma	7 years	yes	losartan(50mg OD)		yes	yes	yes	asprin-apimol	no	no	no	no	no	no	no	no		no		158	57	22.8329	140/80	86	159	86		30	0.3	pos	83.7	0.57	0.69
		101	61-65	central	northern	north	married	yes	yes		yes	prostate	16 years	yes	amilodipine(10mg OD)-lisinopril(5mg OD)		yes	yes	yes	prostacare	no	no	no	no	no	no	no	no		no		168	82	29.0533	110/80	94	183	135	71	45	0.6	neg	122	0.76	0.8
		102	45-50	central	sennar	east	married	yes	yes		yes	IBS	2 years	yes	amilodipine(5mg OD)		yes	no	no		no	no	no	no	no	no	no	no		no		169	88	30.8112	130/90	87	220	124	10	24	0.6	pos	113.1	0.97	0.53
		103	61-65	central	northern	north	married	yes	yes		yes	diabetes	20 years	yes	not known		yes	no	yes	asprin-insulin-vitamil	yes	yes	no	no	no	no	no	no		no					180/100	210	226	281	172	27	0.4	neg	118.2	0.73	0.59
		104	45-50	central	northern	north	married	yes	yes		no		4 years	yes	pendil(5mg OD)		yes	yes	no		no	no	no	no	no	no	no	no		no		173	61	20.3816	135/75	101	205	174	78	32	0.3	neg	156.3	1.02	0.7
		105	61-65	central	river nile	north	married	yes	yes		no		10 years	yes	amilodipine(5mg OD)		yes	yes	no		no	no	no	no	no	no	no	no		no		162	57	21.7193	110/70	103	139	160	34	35	0.7	neg	100.9	0.69	0.59
		106	56-60	central	south kurdufan	south	married	yes	no		yes	diabetes	7 years	yes	lisinopril(2.5mg OD)		yes	no	yes	asprin-amaryl-cobalt-styrene(for vertigo)	yes	yes	no	no	no	no	no	no		no		173	61	20.3816	135/75	111	57	32		27	1.2	neg	129.7	0.97	0.86
		107	66-70	central	north kurdufan	central	married	yes	no		yes	diabetes	5 years	yes	amilodipine(5mg OD)		yes	yes	yes	asprin-xolamol	no	no	no	no	no	no	no	no		no		170	100.5	34.7751	140/80	170	100	38		22	1.2	neg	174	1	0.58
		108	56-60	central	northern	north	married	yes	no		yes	prostate	15 years	yes	amilodipine(10mg OD)-lisinopril(20mg OD)		yes	yes	yes	asprin-prostacare	no	no	no	no	no	no	no	no		no		179	89	27.7769	140/100	85	98	94	29	21	0.6	neg	115.1	0.69	0.64
		109	61-65	central	alqadarif	east	married	yes	no		no		10 years	yes	amilodipine(5mg OD)-losartan(50mg OD)		yes	yes	no		no	no	no	no	no	no	no	no		no		163	80	30.1103	150/90	97	124	56		29	0.3	neg	133.8	0.7	0.49
		110	46-50	central	alqadarif	east	married	yes	no		no		1 year	yes	amilodipine(5mg OD)-losartan(25mg OD)		yes	yes	yes	asprin	no	no	no	no	no	no	no	no		no		182	62.5	18.8685	120/90	86	184	64		49	0.6	neg	154	0.83	0.82
		111	66-70	central	aljazirah	central	married	yes	yes		yes	diabetes-glucoma	2 years	yes	plendil(10mg OD)		yes	yes	yes	asprin-isulin-cobalt-formit-xolamol eye drop-azopt eye drop	yes	yes	no	no	no	no	no	no		no		150	51	22.6667	140/80	303	28	147	37	43	1	pos	125.5	1.15	0.74
		112	46-50	central	river nile	north	divorced	yes	yes		yes	diabetes	3 years	yes	lisinopril(2.5mg OD)		yes	yes	yes	asprin-atorva-downil-formit-cobalt	yes	yes	no	no	no	no	no	no		no		153	102	43.573	110/60		63	89	76	23	1.6	pos	118.4	1.08	0.64
		113	61-65	central	north kurdufan	central	married	yes	no		yes	diabetes-disck	1 month	yes	lisinopril(10mg OD)-fursmide(40mg BID)		yes	no	yes	atorva-amaryl-formit-vitamin	yes	yes	no	no	no	no	no	no		no		167	71	25.4581	180/100		28	59	22	49	0.6	neg	163.9	0.9	0.68
		114	51-55	central	northern	north	married	yes	yes		no		18 years	yes	amilodipine(10mg OD)-esidrex(25mg OD)		no	no	yes	asprin	no	no	no	no	no	no	no	no		no		162	97	36.9608	140/100	92	85	130	27	28	0.8	pos	165.5	1	0.67
		115	56-60	south	khartoum	central	single	yes	yes		yes	diabetes	10 years	yes	amilodipine(5mg OD)-losartan(50mg OD)		yes	yes	yes	asprin-formit-cobalt-gabix(minerals)	yes	yes	no	no	no	no	no	no		no		159	56.5	22.3488	120/70	116	57	172	57	25	0.5	neg	176.7	0.78	0.67
		116	61-65	central	aljazirah	central	married	yes	yes		no	diabetes	3 years	yes	amilodipine-lisinopril		yes	yes	yes	asprin-amaryl-formit-vitamin-cordox	yes	yes	no	no	no	no	no	no		no		163	81.5	30.6748	130/80	200	34	59	16	18	0.6	pos	161.6	1.24	0.53
		117	71-75	central	aljazirah	central	married	yes	yes		no		20 years	yes	lisinopril(5 mg OD)		yes	no	yes	asprin	yes	no	no	yes	no	yes	no	no		no		165	66	24.2424	150/90	100	41	74	37	24	0.7	neg	75.8	0.99	1.02
		118	46-50	central	northern	north	married	yes	yes		no		3 years	yes	amilodipine(5mg OD)		no	yes	yes	asprin-atorva	yes	no	no	no	no	no	yes(sexual hormones abnormailities)	no		no		160	79	30.8594	130/100	89	33	52	28	33	0.6	neg	108.5	0.73	0.59
		119	61-65	central	??	west	married	yes	yes		yes	diabetes	15 years	yes	lisinopril(20mg OD)		yes	yes	yes	asprin-formit-glicazalite-cobalt	yes	yes	no	no	no	no	yes(hypothyroidism)	no		no		154	65.5	27.6185	150/70	169	50	100	32	27	0.6	neg	185	0.83	0.58
		120	81-85	central	??	west	married	yes	yes		no		20 years	yes	amilodipine(10mg OD)-catenolol(50mg OD)		yes	yes	yes	asprin	no	no	no	no	no	no	no	no		no		155	62	25.8065	130/80	100	45	94	34	30	0.9	neg	123	1.2	1.15
		121	31-35	central	northern	north	married	yes	yes		no		6 months	yes	losartan(25mg OD)		yes	yes	yes	asprin	no	no	no	no	no	no	no	no		no		158	66	26.4381	110/70	100	34	100	20	41	0.2	pos	125.9	0.93	0.54
		122	61-65	central	west kordofan	south	married	yes	yes		yes	diabetes	6 years	yes	lisinopril-nifedipine		yes	yes	yes	asprin-atorva-glimaryl-vitamin B complex	yes	yes	no	no	no	no	no	no		no		149	44.5	20.0441	160/80	215	50	129	52	32	0.4	neg	159.6	0.97	0.73
		123	56-60	central	northern	north	married	yes	yes		yes	hypothyroidism	10 years	yes	amilodipine(5 mg OD)		yes	no	yes	asprin	yes	no	no	no	no	no	yes(hypothyroidism)	no		no		159	89	35.2043	90/60	138	18	238	133	58	0.8	pos	165.9	0.73	0.88
		124	71-75	central	river nile	north	married	yes	yes		yes	diabetes	17 years	yes	amilodipine(20 mg OD)-losartan(50mg BID)		yes	yes	yes	atorva-formit-downil	yes	yes	no	no	no	no	no	no		no		153	75	32.039	140/90	190	98	200	158	56	0.6	neg	201.7	0.74	0.72
		125	71-75	central	white nile	south	married	yes	yes		yes	diabetes	20 years	yes	losartan H(50 mg OD)-plendine		yes	yes	yes	asprin-atorva-vitamin-insulin	yes	yes	no	no	no	no	no	no		no		169	68	23.8087	150/90	99	87	108	86	93	2	neg	213.1	1.18	2.11
		126	76-80	central	northern	north	married	yes	yes		yes	glucome	15 years	yes	valsartan		yes	yes	yes	atorva-iravatar	yes	no	no	no	no	yes	no	no		no		162	55	20.9572	190/70		43	226	193	97	0.9	neg	154	0.73	0.91
		127	76-80	central	northern	north	married	yes	no		no		20 years	yes	amilodipine(5 mg OD)-lisinopril(5 mg OD)		yes	yes	yes	asprin	no	no	no	no	no	no	no	no		no		163	69	25.9701	130/70		115	143	94	97	1.5	neg	103.9	0.9	1.01
		128	66-70	central	river nile	north	married	yes	yes		yes	diabetes- coronary artery stenosis	25 years	yes	losartan(50mg OD)-lasix(40 mg OD)		yes	no	yes	asprin-atorva-moris	yes	yes	no	yes	no	no	no	no		no		155	72	29.9688	140/70		111	209	171	92	1	pos	98.9	0.82	0.79
		129	61-65	central	northern	north	married	yes	no		yes	diabetes-gout-prostate	5 years	yes	bisoprolol-aldacton-monomak-ranipil		yes	yes	yes	asprin-atorva-vitamin-insulin-xyloric-prostacare	yes	yes	no	yes	no	no	no	no		no		172	103	34.8161	140/80		73	155	103	36	1	neg	57.1	0.76	0.63
		130	56-60	central	originaly from egypt	egypt	married	yes	yes		yes	disck-arthritis-previous catherization for angina-palpitation	1 year	yes	bisicare(5 mg OD)-lisinopril(2.5 mg OD)		yes	yes	yes	asprin-atorva-vitamin	no	no	no	no	no	no	no	no		no		153	49	20.9321	130/80		84	188	140	89	0.5	neg	132	0.69	0.62
		131	56-60	central	northern	north	married	yes	yes		yes	stroke-angina-previous catheterization-paplitation	25 years	yes	amilodipine(10 mg OD)-totamol(50 mg OD)		yes	yes	yes	asprin-atorva	yes	no	yes	yes	no	yes	no	no		no		155	92	38.2934	110/80	90	96	204	123	77	0.9	neg	117.4	0.97	0.7
		132	61-65	central	khartoum	central	married	yes	no		yes	angina	2 years	yes	lisinopril(2.5mg OD)		yes	yes	yes	asprin-atorva-isordil(isosorpide dinitrite)-zyloric	yes	no	no	yes	no	no	no	no		no		149	70.5	31.7553	120/80	85	37	132	108	74	0.9	neg	132.3	0.89	0.94
		133	51-55	central	river nile	north	married	yes	yes		yes	cataract	10 years	yes	amilodipine(10 mg OD)-totamol(100 mg OD)		yes	yes	no		no	no	no	no	no	no	no	no		no		163	60	22.5827	100/70	85	45	153	105	24	0.5	neg	159.5	0.95	0.85
		134	56-60	central	northern	north	married	yes	yes		no		3 years	yes	not known		yes	yes	yes	asprin	no	no	no	no	no	no	no	no		no		161	62	23.9188	210/100	89	119	202	156	33	1	neg	139.6	0.92	0.92
		135	51-55	central	north kurdufan	central	widow	yes	yes		yes	artheritis	10 years	yes	lisinopril(20mg OD)-bisocare(5 mg OD)		yes	yes	yes	asprin-atorva	yes	no	no	no	no	yes	no	no		no		165	112	41.1387	160/90	236	77	139	9	94	0.6	pos	162.6	0.97	0.54
		136	56-60	central	NA	west	married	yes	yes		no		2 years	yes	plendil(30mg OD)		yes	yes	yes	asprin	no	no	no	no	no	no	no	no		no		149	62	27.9267	150/90	93	62	92	3	87	0.7	pos	81.3	0.86	0.6
		137	56-60	central	aljazirah	central	married	yes	yes		yes	hypothyroidism-hypercholestremia -gout-past surgery of hernia	2 years	yes	amilodipine(5 mg OD)		yes	yes	yes	atorva-thyroxin-alluric	yes	no	no	no	no	yes	yes	no		no		156	102	41.9132	170/90	83	22	133	43	64	0.6	pos	155.2	0.9	0.61
		138	56-60	central	northern	north	married	yes	yes		no		14 years	yes	not known		yes	no	yes	asprin-atorva	yes	no	no	no	no	yes	no	no		no		160	78	30.4688	140/90	84	20	134	101	59	0.9	pos	110.4	0.81	0.58
		139	46-50	central	river nile	north	married	yes	yes		no		13 years	yes	losartan(50mg OD)		yes	yes	no		no	no	no	no	no	no	no	no		no		161	100.5	38.7717	170/110	111	57	203	60	61	0.9	pos	142.8	0.79	0.54
		140	66-70	central	northern	north	married	yes	yes		yes	cataract	5 years	yes	amilodipine(5mg OD)-lisinopril(5mg OD)		no	yes	yes	neurocot-olanz	no	no	no	no	no	no	no	no		no		157	60	24.3418	180/80	95	199	223	156	89	1.4	neg	94.4	0.69	0.79
		141	46-50	central	northern	north	married	yes	no		yes	diabetes	4 years	yes	amilodipine(5mg OD)-losartan(50mg OD)		yes	yes	yes	asprin-vitamin-formit-downil	yes	yes	no	no	no	no	no	no		no		156	83	34.1059	140/100	145	9	143	48	61	0.8	neg	249.1	1.54	1.18
		142	71-75	central	northern	north	married	yes	yes		yes	diabetes-prostate	25 years	yes	lisinopril(5 mg OD)		yes	no	yes	atorva-formit-prostacare-alphapress-plarix(for MI)	yes	yes	no	yes	no	no	no	yes		no		162	55	20.9572	110/70	66	93	108	19	40	0.9	neg	84.5	0.88	0.76
		143	56-60	central	northern	north	single	yes	no		no		2 months	yes	not known		no	no	no		no	no	no	no	no	no	no	no		no		155	61	25.3902	150/90	94	47	218	156	61	0.9	neg	153.4	1.05	0.73
		144	51-55	central	northern	north	married	yes	yes		yes	diabetes-urine infection	17 years	yes	amilodipine(5mg OD)-losartan(50mg OD)		yes	yes	yes	vitamins	yes	yes	no	no	no	yes	no	no		no		148	60.5	27.6205	140/80	100	28	212	176	35	0.9	pos	107.6	1.07	0.59
		145	56-60	central	alqadarif	east	married	yes	yes		yes	vaginal bleeding-pelvic kidney	10 months	yes	amilodipine(10mg OD)		yes	yes	yes	intrautrine hormonal device for vaginal bleeding	no	no	no	no	no	no	no	no		no		153	87	37.1652	140/90	100	99	183	117	38	0.8	pos	120	0.91	0.67
		146	46-50	central	river nile	north	married	yes	yes		yes	hyperthyroidism -burning stomach	1 year	yes	amilodipine(5 mg OD)		yes	yes	yes	carbimazole-aluminum hydroxide	yes	no	no	no	no	no	yes	no		no		150	62	27.5556	110/70	98	66	133	77	46	1.1	pos	96.7	0.91	0.71
		147	71-75	central	white nile	south	married	yes	no		no		8 years	no	not taking medication although prescribed		no	no	no		no	no	no	no	no	no	no	no		no		167	60	21.5139	150/90	83	35	160	120	63	1	pos	116.8	1	0.99
		148	56-60	central	northern	north	married	yes	yes		no		7 years	yes	amilodipine(5 mg OD)		yes	yes	yes	asprin	no	no	no	no	no	no	no	no		no		165	68	24.977	120/80	170	79	126	65	89	0.5	neg	144.5	0.9	0.68
		149	71-75	central	khartoum	central	married	yes	yes	father	yes	cataract	30 years	yes	amilodipine(10mg OD)-lisinopril(5mg OD)		yes	yes	yes	asprin	no	no	no	no	no	no	no	no		no		165	96	35.2617	120/80		121	175	126	49	1	neg	90.5	0.78	0.49
		150	61-65	central	??	??	married	yes	no		yes	diabetes	5 years	yes	amilodipine(5mg OD)-lisinopril(5mg OD)		yes	yes	yes	asprin-atorva-formit-cobalt	yes	yes	no	no	no	no	no	no		no		178	72	22.7244	120/60		80	123	95	45	0.9	neg	50.7	0.67	0.49
		151	61-65	central	north darfur	west	married	yes	yes	sister	no		9 months	yes	amilodipine(5mg OD)-losartan(50mg OD)		yes	yes	yes	asprin	no	no	no	no	no	no	no	no		no		170	70	24.2215	140/85	120	46	196	157	58	1.7	neg	136	0.76	0.69
		152	41-45	central	river nile	north	married	yes	yes	father-mother	yes	past historu of fibroid-past leg thrombosis due to COC-varicosity	19 yeard	yes	amilodipine(5mg OD)		yes	yes	yes	asprin	no	no	no	no	no	no	no	no		no		154	69	29.0943	120/80	110	113	177	158	47	0.3	pos	121.3	0.74	0.71
		153	36-40	central	khartoum	central	married	yes	no		no		2 years	yes	amilodipine(5mg OD)-esidrex(2.5mg OD)		yes	yes	yes	asprin-atorva-vitamin	yes	no	no	no	no	yes	no	no		no		162	80	30.4832	120/80	100	31	122	69	52	1.2	pos	135.8	0.8	0.5
		154	41-45	central	sennar	central	married	yes	yes	father-mother	yes	prostate	10 months	yes	amilodipine(5mg OD)		yes	yes	yes	asprin	no	no	no	no	no	no	no	yes		no		174	85	28.075	120/80	85	76	170	141	53	1.8	neg	78.5	0.65	0.68
		155	61-65	central	northern	north	married	yes	yes	mother	yes	diabetes-disck	15 years	yes	plendil(5mg OD)		yes	no	yes	asprin-cobalt-downil-antihistamine	yes	yes	no	no	no	no	no	no		no		177	83.5	26.6526	130/70	141	118	104	69	45	1.7	neg	79.7	0.73	0.82
	relatives	156	31-35	central	northern	north	single	yes	yes	mother-father	yes	sexual hormoal abnormality(high prolactin-high FSH)	3 years	no				no	no		yes	no	no	no	no	no	yes(sexual hormones)	no		no		157	62	25.1532	140/80	89	87	144	86	60	1.1	neg	191.2	0.94	0.73
	relatives	157	71-75	central	northern	north	married	yes	yes	2 daughters	yes	diabetes-gastric ulcer-artheritis	30 years	yes	lisinopril(10 mg OD)		yes	no	yes	asprin-atorva-insulin-omeprazol	yes	yes	no	no	no(high urea??)	yes	no	no		no		152	80	34.626	140/80	317	19	176	125	62	1.5	pos	108.4	0.87	0.81
		158	51-55	central	khartoum	central	married	yes	yes	sister	yes	diabetes-disck-gall bladder-thyroid abnormailty	6 years	yes	catenolol(100 mg OD)-losartan (16mg OD )		yes	yes	yes	ASPRIN-ATORVA-COBALT-DOWNIL-FORMIT-PLAGERIN-THYROXIN	yes	yes	no	no	no	yes	yes	no		no		163	109.5	41.2134		190	75	72	30	30	1.9	neg	169.9	1	0.63
		159	66-70	central	northern	north	married	yes	no		yes	appendictomy-prostectomy(2)-hemarroidoctomy(2)-lipoma disection(2)	4 years	yes	amilodipine(10mg OD)-lisinopril(10mg OD)		yes	yes	yes	ASPRIN-DRUGS FPR CONSTIPATIOM	no	no	no	no	no	no	no	no		no		176	70	22.5981	140/80	82	67	109	84	44	1.8	pos	62.9	0.74	0.7
		160	41-45	central	northern	north	married	yes	yes	father-sister	yes	diabetes	4 years	yes	losartan(50mg OD)		yes	yes	yes	asprin-amary-formit-cobalt	no	no	no	no	no	no	no	no		no		166	63.5	23.044	140/80	110	66	172	99	52	2.8	pos	73.9	0.94	1.1
		161	61-65	central	aljazirah	central	married	yes	yes	father	yes	peptic ulcer	3 years	yes	catenol(50mg OD)		yes	yes	yes	clopodigril(50mg OD)-other drugs for IBS	yes	no	no	no	no	yes	no	no		no		150	58	25.7778	120/80	84	52	161	153	23	0.8	pos	169.4	1.19	0.89
		162	46-50	central	northern	north	married	yes	yes	mother-brother	yes	hyperthyroidism-IBS	2 years	yes	lisinopril(20mg OD)		yes	no	yes	asprin-atorva-cobalt-insulin-thyroxin-xolamol	no	no	no	no	no	no	no	no		no		154	40	16.8663	110/70	525	6	198	93	51	1	neg	117	0.98	0.86
		163	61-65	central	khartoum	central	married	yes	yes	sister	yes	past history of renal failure and dialysis	7 years	yes	not known		yes	no	no		yes	no	no	no	yes	no	no	??	stopped be4 1 year , used to take 2 packs/day	no		165	80	29.3848	155/70	116	6	134	97	39	2.1	pos	121.6	1.18	1.4
		164	66-70	central	northern	north	married	yes	yes	father	yes	diabetes	newly diagnosed	no			_	_	yes	formit-vitamin	yes	yes	no	no	no	no	no	no		no		160	52	20.3125	180/110	125	54	164	69	46	0.9	neg	192.3	0.85	0.83
	brothers	165	51-55	central	river nile	north	married	yes	yes	father-mother-sister-brother	yes	diabetes-past MI and catherization	20 years	yes	amilodipine(5mg OD)-lisinopril(10mg OD)		yes	yes	yes	asprin-atorva-amaryl-formit-isopromide dinitrite-bisoprolol	yes	yes	no	yes	no	yes	no	yes	1 pack/day	no		180	83	25.6173	130/70	239	67	102	41	23	0.7	neg	103	1.1	0.52
	brothers	166	66-70	central	river nile	north	married	yes	yes	father-mother-sister-brother	yes	gout	3 years	yes	amilodipine(5mg OD)-bisoprolol		yes	no	yes	asprin	no	no	no	no	no	no	no	??	stoped for 3 years, used to take 1 pack/day	no		178	101	31.8773	140/80	88	57	93	20	9	1.2	pos	109.1	0.86	0.73
		167	46-50	central	??	??	married	yes	no		no		1 years	no	not taking medication although prescribed		no	yes	no		no	no	no	no	no	no	no	no		no		168	75	26.5731	130/90	108	119	193	151	39	1.2	neg	124.9	0.8	0.52
		168	75-60	central		west	married	yes	no		yes	diabetes-artheritis	5 years	yes	lisinopril		no	yes	yes	asprin-downil-vitamin	yes	yes	no	no	no	no	no	no		no		171	72	24.623	160/80	199	65	126	82	21	1.3	neg	98.9	0.79	0.82
		169	55-60	central	northern	north	married	yes	yes	mother	no		5 years	yes	not known		yes	yes	no		yes	no	yes	no	no	no	no	no		no		177	84	26.8122	130/90	157	142	130	106	19	1.4	neg	136	0.93	0.72
		170	65-70	central	blue nile	south	married	yes	yes	3 sisters	yes	diabetes-cataract	10 years	yes	amilodipine(5mg OD)-aldacton(25mg OD)-lasix(40mg BID)		no	yes	yes	atorva-plagril-bisoprolol	yes	yes	no	no	no	no	no	no		no		159	96.5	38.171	210/90	123	45	148	74	33	0.9	neg	120.4	0.65	0.55
		171	71-75	central	khartoum	central	married	yes	yes	brother-sister	yes	prostate-gall baldder calculi	7 years	yes	losartan(5mg OD)		yes	yes	yes	prostacare	no	no	no	no	no	no	no	no		no		164	68.5	25.4685	130/75	135	36	93	80	29	3.4	neg	113.4	1.15	1.94
		172	51-60	central	northern	north	married	yes	yes	mother-3 sisters	yes	artheritis	20 years	yes	amilodipine(10mg OD)-losartan(50mg OD)		yes	yes	yes	asprin	no	no	no	no	no	no	no	no		no		172	121	40.9005	150/100	70	38	124	54	2	1	pos	117.4	1.13	0.78
		174	65-70	central	river nile	north	married	yes	yes	mother-sister	yes	hypercholsteremia- coronary artery stenosis	40 years	yes	atenolol(50mg OD)-losartan(50mg OD)		yes	no	yes	asprin	yes	no	no	yes	no	yes	no	yes	5-6 up to 1 pack/day	no		170	85	29.4118	130/90	80	134	49	20	18	0.3	neg	55.6	0.66	0.56
		175	65-70	central	northern	north	married	yes	yes	mother-2 brothers	yes	IBS	20 years	yes	amilodipine(5mg OD)		no	no	yes	asprin-librax	no	no	no	no	no	no	no	no		no		182	66.5	20.0761	140/80	162	113	237	220	25	1	NA	65.3	0.85	0.49
		176	51-60	central	northern	north	married	yes	yes	mother	yes	back pain	7 months	yes	lisinopril(2.5mg OD)		yes	yes	yes	asprin	no	no	no	no	no	no	no	no		no		166	68	24.677	135/80	147	64	168	48	48	0.8	neg	251.2	0.82	0.54
		177	66-70	central	river nile	north	married	yes	yes	sister	yes	cataract	6 years	yes	amilodipine(5mg OD)-lisinopril(10mg OD)		yes	yes	yes	drug for cataract(azarfan??)	no	no	no	no	no	no	no	no		no		175	86.5	28.2449	190/80	91	81	148	82	25	0.8	neg	71.3	0.73	0.4
		178	51-55	north	northern	north	married	yes	yes	2brothers-sister	yes	diabetes	5 years	yes	amilodipine(5mg OD)-lisinopril(20mg OD)		no	yes	yes	downil-formit-vitamin	yes	yes	no	no	no	no	no	no		no		157	60	24.3418	150/100	242	47	276	211	44	0.5	neg	205.7	0.93	0.5
		179	65-70	central	white nile	south	married	yes	yes	mother	yes	coronary artery stenosis	12 years	yes	lisinopril(5mg OD)		yes	no	yes	asprin-atorva	yes	no	no	yes	no	no	no	no		no		156	85	34.9277	130/80	100	71	126	43	31	1.1	pos	162.4	0.97	0.44
		180	41-45	central	northern	north	single	yes	yes	father-mother-brother-2sisters	yes	disck	3 years	yes	amilodipine(5mg OD)		yes	yes	no		no	no	no	no	no	no	no	no		no		186	106.5	30.7839	130/80	118	186	203	101	9	1.3	neg	179.6	0.78	0.45
		181	51-55	central	aljazirah	central	married	yes	yes	sister	yes	knee pain	5 years	yes	lisinopril(5mg OD)		yes	yes	yes	asprin	no	no	no	no	no	no	no	no		no		159	70	27.6888	130/80	84	43	116	75	61	1	neg	164.2	0.88	0.65
		182	56-60	central	white nile	south	married	yes	no		yes	diabetes-artheritis-gout	10 years	yes	amilodipine(5mg OD)-losartan(50mg OD)		yes	yes	yes	asprin-atorva-amaryl-vitamin-alluric	yes	yes	no	no	no	no	no	no		no		153	71.5	30.5438	150/80	128	46	171	118	35	1.1	neg	134.5	0.83	0.81
		183 A																																								pos	139.3	0.86	0.6
		183 B	36-40	central	white nile	south	married	yes	yes	father-mother-2 brothers-sister	yes	IBS	5 years	yes	amilodipine(5mg OD)		yes	yes	yes	asprin	no	no	no	no	no	no	no	no		no		158	110	44.0635	150/100	100	33	71	36	82	0.6	pos	192.2	0.65	0.47
		184	65-70	central	northern	north	married	yes	no		yes	diabetes-cataract	10 years	yes	atacard(16mg OD)		no	yes	yes	formit-atorva-neuobiom	yes	yes	no	no	no	no	no	no		no		160	67.5	26.3672	120/60	300	63	178	118	46	0.9	neg	109.5	0.74	0.83
		185	71-75	central	white nile	south	married	yes	no		yes	coronary artey stenosis	7 years	yes	bisocare(5mg OD)		yes	yes	yes	asprin-atorva	yes	no	no	yes	no	no	no	no		no		175	63.5	20.7347	110/70	60	103	93	90	60	0.9	neg	98.4	0.75	0.48
		186	71-75	central	white nile	south	married	yes	yes	sister	yes	diabetes-prostate	2 years	yes	adolac(5mg OD)		yes	yes	yes	Asprin-atorva-vitamin-amaryl	yes	yes	no	no	no	no	no	yes	2-3 ciggarets/day	no		171	51	17.4413	130/70	131	74	160	126	33	0.8	neg	87.4	0.82	0.61
		187	61-65	central	white nile	south	married	yes	yes	brother-3 sisters	yes	lung fibrosis	5 years	yes	amilodipind(10mg OD)		yes	yes	yes	ventolin inhalor-azathropin-steroid-CaCO3	no	no	no	no	no	no	no	no		no		165	67	24.6097	120/70	113	114	190	145	51	0.7	pos	112.3	0.79	0.6
		188	65-70	central	northern	north	married	yes	yes	mother-2 sisters	no		19 years	yes	amilodipind(10mg OD)-atenolol(100mg OD)		yes	yes	yes	asprin	no	no	no	no	no	no	no	no		no		161	102	39.3503	180/100	106	216	197	157	26	0.8	pos	100.7	0.88	0.47
		189	61-65	central	south kurdufan	south	married	yes	no		yes	coronary artey stenosis	1 year	yes	bisoprolol(5mg OD)-lisinopril(5mg OD)		yes	yes	yes	asprin-atorva	yes	no	no	yes	no	no	no	no		no		167	69	24.7409	140/90	77	83	164	136	24	0.1	neg	98.1	0.68	0.46
		190	66-70	central	northern	north	married	yes	yes	3 sisters-2 brothers	yes	diabetes-hearth arrythmia	7 years	yes	amilodipind(10mg OD)		yes	yes	yes	asprin-atorva-isulin-modrix-cobalt	yes	yes	no	yes	no	yes	no	no		no		169	89	31.1614	150/80	312	276	155	58	68	0.1	neg	48.1	0.55	0.56
		191	86-90	central	aljazirah	central	married	yes	yes	brother-3 sisters	yes	prostate	24 years	yes	amilodipine(5mg OD)-lisinopril(10mg OD)		yes	yes	yes	asprin-atorva-modrex-prostacare-cardiosyr	no	no	no	no	no	no	no	no		no		159	57	22.5466	130/70	122	110	174	137	30	1.2	neg	104.3	0.67	0.67
		192	51-55	central	??	??	married	yes	yes	father-3 brothers	yes	diabetes-gastritis	3 years	yes	lisinopril(5mg OD)		yes	yes	yes	asprin-atorva-amaryl-formit-cobalt	yes	yes	no	no	no	no	no	no		no		160	75	29.2969	140/90	248	73	245	225	14	0.8	pos	178.6	0.84	0.38
		193	51-55	central	northern	north	married	yes	yes	mother-2 brothers	no		3 years	yes	amilodipine(5mg OD)-losartan(50mg OD)		yes	yes	n		no	no	no	no	no	no	no	no		no		157	67	27.1816	150/90	132	154	219	203	48	0.3	neg	89.2	0.82	0.49
		194	61-65	central	river nile	north	married	yes	yes	father	yes	diabetes	3 months	yes	nifidepine(20mg OD)		yes	yes	yes	atorva-plegrin-b compex-nastrip??	yes	yes	no	no	no	no	no	no		no		167	69	24.7409	170/90	233	101	123	31	11	0.9	NA	26.6	0.7	0.49
		195	61-65	central	northern	north	married	yes	yes	2 sons	yes	diabetes-past surgery of renal stones	15 years	yes	amilodipine(10mg OD)-losartan(50mg OD)		yes	yes	yes	asprin-atorva-formit-clopodegril-cobalt-bisocare	yes	yes	no	no	no	no	no	no		no		160	68	26.5625	160/80	150	105	117	65	5	0.5	neg	123.4	0.91	0.65
		196	51-55	central	kassala	east	married	yes	yes	father	yes	diabetes	14 yeaers	yes	amilodipine(10mg OD)-lisinopril(20mg OD)		no	no	yes	asprin-atorva-getamyl-formit-b complex	yes	yes	no	no	no	no	no	no		no		159	61	24.1288	160/100	330	78	212	99	25	3.5	neg	145	0.89	2.05
		197	56-60	central	river nile	north	married	yes	yes	father	yes	artheritis-TIA	3 years	yes	lisinopril(10mg OD)-bisoprolol(2.5mg OD)		yes	yes	yes	asprin-atorva	yes	no	yes	no	no	no	no	no		no		147	91	42.1121	170/100	87	92	206	126	22	1	pos	152.8	0.65	0.68
		198	26-30	central	khartoum	central	married	yes	yes	father-mother	no		3 months	yes	losartan H(50mg BID)		yes	no	no		no	no	no	no	no	no	no	yes	1 ciggaret/day	no		186	96	27.7489	140/80	146	56	210	191	33	1.1	neg	158.1	0.7	0.53
		199	61-65	central	northern	north	married	yes	yes	sister-son	yes	diabetes-IBS	1.5 years	yes	lisinopril(2.5mg OD)		yes	yes	yes	asprin-atorva-formit-bisocare(2.5)-vitamin	yes	yes	no	no	no	no	no	no		no		157	69	27.993	130/65	196	50	116	6	20	1	pos	105.2	0.75	0.42
		200	56-70	central	northern	north	married	yes	yes	2 brothers- sister	yes	IBS	3 years	yes	amilodipine(10mg OD)		yes	yes	yes	asprin	no	no	no	no	no	no	no	no		no		169	85.5	29.9359	140/90	60	148	280	201	18	0.5	neg	156.4	0.64	0.58
		201	46-50	central	northern	north	widow	yes	no		yes	diabetes-surgery for fibroid	6 months	yes	lisinopril(5mg OD)		yes	yes	yes	amaryl-cobalt	yes	yes	no	no	no	no	no	no		no		159	94	37.1821	130/90	148	85	200	195	28	0.8	pos	143.2	0.76	0.49
		202	65-70	central	aljazirah	central	married	yes	no		yes	disk in back-knee pain	7 months	yes	lisinopril(2.5mg OD)		yes	yes	no		no	no	no	no	no	no	no	no		no		166	87.5	31.7535	180/90	122	104	197	136	27	1.3	neg	117.4	0.5	0.7
		203	65-70	central	northern	north	married	yes	yes	sister	yes	surgery for disk in back - RA-OA	15 years	yes	amilodipine(5mg OD)		yes	yes	yes	asprin-pain killers	no	no	no	no	no	no	no	no		no		146	67	31.4318	155/80	119	123	162	161	45	0.8	neg	64.7	0.58	0.45
		204	61-65	central	khartoum	central	married	yes	yes	sister-brother	yes	diabetes-joint pain	1 year	yes	amilodipine(10mg OD)		yes	yes	yes	asprin-formit-vitamin	yes	yes	no	no	no	no	no	no		no		160	57	22.2656	160/90	200	102	130	107	15	0.6	neg	156.4	0.73	0.51
		205	61-65	central	river nile	north	married	yes	yes	father-4 brothers-2 sister	yes	diabetes	5 years	yes	catenol(50mg OD)-lotid sa(50mg OD)		no	yes	yes	asprin-insulin-atorva-B complex	yes	yes	no	no	no	no	no	no		no		160	89	34.7656	140/85		107	212	210	16	1.1	neg	197.6	0.99	0.64
		206	61-65	central	northern	north	married	yes	no		yes	joint pain	10 years	yes	amilodipine(5mg OD)		yes	yes	yes	asprin	no	no	no	no	no	no	no	no		no		180	89	27.4691	150/100	143	54	148	66	14	0.7	neg	61.1	0.54	0.5
		207	61-65	central	northern	north	married	yes	yes	mother	no		21 years	yes	atecard(16mg OD)		yes	yes	yes	asprin	no	no	no	no	no	no	no	yes	4-5 ciggarets/day	no		173	76	25.3934	180/100	115	249	264	233	20	1	neg	57.7	0.71	0.67
		208	46-50	central	river nile	north	single	yes	yes	mother-brother	yes	stomach ulcer-allergy	2 years	yes	amilodipine(10mg OD)-lotid(5mg OD)		yes	yes	yes	asprin-omeprazol	no	no	no	no	no	no	no	no		no		168	79	27.9904	130/95	115	48	211	195	81	1.1	pos	101.6	0.8	0.42
		209	81-85	central	northern	north	married	yes	yes	father-2 sons	yes	prostate- inguinal hernia	15 years	yes	amilodipine(10mg OD)		yes	yes	yes	asprin-cadosyr(for prostate)	no	no	no	no	no	no	no	yes	3/5 bags/day sniffing	no		162	53	20.1951	140/70	149	14	182	159	55	1.3	neg	77.9	0.72	0.63
		210	56-60	central	khartoum	central	married	yes	yes	father- 3 brothers- sister	yes	diabetes- heart ischemia with previous catheterization-glucoma	15 years	yes	ranipril(5mg OD )		yes	yes	yes	asprin-insulin-atorva-xolamol ED- travata ED	yes	yes	no	yes	no	yes	no	no		no		168	72	25.5102	130/80	170	81	158	135	29	1.1	neg	134.1	0.73	0.58
		211	41-45	central	northern	north	widow	yes	yes	father- 4 brothers	no		5 years	yes	lisnopril(5mg OD)		yes	yes	yes	panadol	no	no	no	no	no	no	no	no		no		162	79	30.1021	140/100	126	19	136	105	46	1.3	pos	157.3	0.88	0.57
		212	56-60	central	white nile	south	widow	yes	yes	mother	yes	hypothyroidism- RA	6 years	yes	atecant(16mg OD)-amilodipine(5mg OD)-Bisoprolol(10mg OD)		yes	yes	yes	thyroxin-lefora-sulphalazine HCO3-CaCO3	yes	no	no	no	no	no	yes(hypothyroidism)	no		no		156	82	33.6949	140/60	103	52	136	102	79	1.1	neg	87.3	0.75	0.51
		213	61-65	central	river nile	north	married	yes	yes	brother	yes	allergy in eye	5 years	yes	losartan(50mg OD)		no	no	yes	asprin	no	no	no	no	no	no	no	no		no		161	74	28.5483	190/90	87	21	178	125	59	1	neg	167.7	0.63	0.35
		214	71-75	central	white nile	south	married	yes	yes	father-mother-2 brothers	yes	previous stroke	18 years	yes	adalat(20 mg BD)		yes	yes	yes	asprin	yes	no	yes	no	no	no	no	no		no		173	63	21.0498	120/65	141	29	158	86	57	1.2	neg	152.8	0.68	0.52
		215	71-75	central	river nile	north	married	yes	yes	brother-2 sons - 3 daughters	yes	myocaridal ishchemia treated with cathetrization -previous stroke	30 years	yes	losacar H (100mg OD )- Isanak (20mg OD)-Isordil(5mg OD)- Bisoprolol(5mg OD )		yes	yes	yes	clopodigril- atorva	yes	no	yes	yes	no	no	no	no		no		163	68	25.5937	120/60	138	10	78	75	30	1.5	neg	70.7	0.86	0.81
		216	51-55	central	northern	north	married	yes	yes	2 brothers- sister	yes	gout-joint pain	10 years	yes	tolamol(50mg OD)		yes	yes	yes	asprin	no	no	no	no	no	no	yes(hyperprolactinemia)	no		no		168	107	37.911	135/85	63	23	176	143	26	1.2	neg	52.7	1.03	0.59
		217	56-60	central	northern	north	married	yes	yes	2brothers-3 sister	yes	gout-RA-varicose	2 years	yes	losartanH(OD)		yes	yes	yes	clopodigril- atorva-bisoprolol-alleprol(zyluric)	no	no	no	no	no	no	no	no		no		159	89	35.2043	160/95	138	90	201	167	87	1.4	neg	49.6	0.76	0.6
		218	75-80	central	northern	north	married	yes	yes	mother-2 brothers	yes	diabetes-hypercholestremia	7 years	yes	lisinopril(10mg OD)		no	yes	yes	asprin-formit-diabyl-atorva-Bcomplex	yes	yes	no	no	no	yes	no	no		no		173	73	24.3911	140/90	222	77	125	64	20	2.1	neg	102.6	0.85	0.65
		219	56-60	central	aljazirah	central	married	yes	no		no		2 years	no			NA	yes	no		no	no	no	no	no	no	no	no		no		174	72	23.7812	160/80	99	33	78	78	58	1.1	neg	72.6	0.69	0.83
		220	56-60	central	north darfur	west	widow	yes	yes	mother	yes	CA in ovaries , took chemotherapy	11 years	yes	lisinopril(5mg OD)		yes	no	yes	asprin	no	no	no	no	no	no	no	no		no		151	59	25.8761	150/80	109	84	135	135	73	2.3	pos	491.6	0.87	0.71
		221	46-50	central	northern	north	widow	yes	yes	father-mother	yes	varicose	2 years	yes	bisoprolol(5mg OD)		yes	yes	yes	asprin-atorva	no	no	no	no	no	no	no	no		no		154	74	31.2026	130/70	127	25	121	97	56	1.2	neg	270.3	0.8	0.69
		222	46-50	central	??	??	divorced	yes	yes	mother-sister	yes	RA-disk in back and neck- past t.b.	14 years	yes	amilodipine(5mg OD)-losartan H(50mg OD)		yes	no	yes	ventolin inhalor-rhino-cipro-converter-seretide	no	no	no	no	no	no	no	no		no		171	91	31.1207	140/80	113	55	160	128	48	1.2	neg	46.6	0.68	0.62
		223	36-40	central	aljazirah	central	married	yes	yes	brother-sister	no		3 years	yes	adalat(10 mg BD)		no	no	no		no	no	no	no	no	no	no	yes	2 ciggarets/day	no		172	77	26.0276	170/115	78	63	108	35	83	1.5	neg	87.4	0.68	0.6
		224	41-45	central	south kordofan	south	married	yes	no		yes	diabetes	8 months	yes	amilodipine(5mg OD )		yes	yes	yes	asprin-amaryl-cobalt-pionarm	yes	yes	no	no	no	no	no	no		no		153	84	35.8836	140/80	156	27	144	96	48	1.2	neg	125.2	0.95	0.64
		225	56-60	central	??	??	married	yes	yes	mother-sister	yes	diabetes-prostate	10 years	yes	losartan(50mg OD)		yes	yes	yes	asprin-amaryl-cobalt-formit-atorva-prostanolol-alphapress	yes	yes	no	no	no	no	no	no		no		163	73.5	27.6638	130/70	70	51	154	85	65	1	neg	48.9	0.74	0.38
		227	51-55	central	northern	north	single	yes	no		yes	IBS	NA	no			NA	yes	no		no	no	no	no	no	no	no	no		no					160/90	89	68	127	71	52	1	neg	174.1	0.62	0.48
		229	51-55	central	aljazirah	central	married	yes	yes	brother	no		6 months	yes	amilodipine(5mg OD)		yes	yes	yes	asprin	no	no	no	no	no	no	no	no		no			80		140/100	71	78	200	106	87	0.9	neg	124.7	0.67	0.57
		230	56-60	central	river nile	north	married	yes	yes	mother	yes	IHD	15 years	yes	Isordil(5mg OD)-bisoprolol(2.5mg OD)-lisinopril(2.5mg OD)		yes	yes	yes	asprin-atorva-monamal	yes	no	no	yes	no	no	no	no		no		170	94	32.526	120/90	96	44	225	150	15	1.1	neg	117.3	0.87	0.45
		231	65-70	central	??	??	married	yes	yes	mother	no		28 years	yes	catenool(50mg OD)		yes	yes	yes	asprin	no	no	no	no	no	no	no	no		no		165	86.5	31.7723	110/70	75	38	100	56	41	1.2	neg	91.4	0.9	0.54
		232	71-75	central	northern	north	married	yes	no		yes	diabetes-prostate	15 years	yes	amilodipine(5mg OD)-losartan(20mg OD)		yes	yes	yes	clopodigril-diabyl-atorva-prostacare	yes	yes	no	no	no	yes	no	no		no		161	81	31.2488	130/70	258	86	139	78	58	1.1	neg	51.9	0.79	0.75
		233	46-50	central	northern	north	married	yes	no		yes	diabetes-palpitations	25 years	yes	losartan(50mg OD)-bisoprolol(5mg OD)		yes	yes	yes	asprin-atorva-cobal-lasix	yes	yes	no	no	no	no	no	no		no		153	62	26.4855	150/70	113	45	109	60	44	1.2	neg	66.2	1.05	0.88
		234	66-70	central	northern	north	married	yes	yes	mother	no		16 years	yes	amilodipine(10mg OD)		no	yes	yes	asprin	no	no	no	no	no	no	no	no		no			63		140/90	53	34	192	142	16	1.1	neg	171.2	0.94	0.74
		235	51-55	central	??	??	married	yes	yes	mother-sister	no		17 years	yes	not known		yes	yes	yes	atorva	yes	no	no	no	no	yes	no	no		no					150/100	50
		236	51-55	central	aljazirah	central	married	yes	no		yes	IBS	1 year	yes	bisaoprolol(2.5mg OD)		yes	yes	yes	asprin	no	no	no	no	no	no	no	no		no			63		130/80	46	83	159	85	69	1	neg	166.7	0.57	0.45
		237	61-65	central	aljazirah	central	married	yes	yes	mother-brother-sister	yes	diabetes-prostate-disk	10 years	yes	not known		no	no	yes	asprin-amaryl-vitamin	yes	yes	no	no	no	no	no	no		no			95		180/100	99	81	132	93	39	0.9	neg	130.3	0.84	0.61
		238	41-45	central	northern	north	married	yes	yes		no		7 years	yes	zartan(16mg OD)		yes	yes	yes	asprin-atorva	yes	no	no	no	no	yes	no	no		no			97		160/95	65	80	199	175	42	0.6	neg	102.2	0.9	0.56
		239	61-65	central	northern	north	married	yes	yes	sister	yes	diabetes-colonitis-asthma-prostate-disk-hypertrophy in heart	11 years	yes	not known		yes	no	yes	ventolin-nadilix-Sali-plafix-atorva-zaflar(prostate)	yes	yes	no	no	no	no	no	no		no		173	75.5	25.2264	155/70	210	62	97	48	33	0.9	pos	93.6	0.72	0.51
		240	66-70	central	??	west	married	yes	no		yes	cataract-siusitis-otitis media-colonitis-peptic ulcer	24 years	yes	amilodipine(5mg BID )-biscope(5mg OD)		yes	yes	yes	asprin	no	no	no	no	no	no	no	no		no		167	73.5	26.3545	130/90	67	133	303	273	54	0.8	neg	289.6	0.65	0.57
		241	66-70	central	northern	north	married	yes	no		yes	prostate- high uric acid	5 years	yes	atacard(16mg OD)		no	no	yes	atorva-prostate-zyloric-cardiosyr	yes	no	no	no	no	yes	no	no		no		174	80	26.4236		75	71	198	158	34	2.3	pos	374.8	0.87	1.27
		242	61-65	central	sennar	east	married	yes	no		no		12 years	yes	amilodipine(10mg OD)-lisinopril(5mg OD)		yes	yes	no		no	no	no	no	no	no	no	no		no		169	49	17.1563	140/80		60	217	200	35	1.2	pos	81.2	0.51	0.72
		243	76-80	central	??	west	married	yes	yes		yes	glucoma- t.b.	20 years	yes	nifidepine(10mg OD)		yes	yes	yes	asprin-xolan	no	no	no	no	no	no	no	no		no						150	55	126	105	18	0.7	pos	106.5	0.69	0.46
		244	41-45	central	northern	north	married	yes	yes	father	yes	hyperthyroidism	23 years	yes	amilodipin(10mg OD)		yes	yes	yes	asprin-thyroxin	yes	no	no	no	no	no	yes(hyperthyroidism)	no		no		161	99.5	38.3859	130/90	83	67	186	172	21	0.5	pos	144.3	0.87	0.47
		245	66-70	central	white nile	south	married	yes	yes	mother	yes	prostate	1 year	yes	lisinopril(10mg OD)		yes	yes	yes	asprin	no	no	no	no	no	no	no	no		no		181	80	24.4193	160/95	82	173	219	216	28	1	neg	125.2	0.98	0.61
		246	46-50	central	northern	north	married	yes	yes	father	no		6 years	no			yes	yes	yes	asprin-atorva	yes	no	no	no	no	yes	no	no		no		159	69	27.2932	135/90	53	160	256	238	51	0.9	pos	78.2	0.72	0.41
		247	41-45	central	northern	north	single	yes	yes	brother	yes	gout-calculi	2 years	yes	amilodipine(10mg OD)-bisoprolol(2.5mg OD)		yes	yes	no		yes	no	no	no	yes(failure after caluli)	no	no	no		no		157	67	27.1816	130/85	52	80	227	197	35	1.8	neg	81	0.83	2
		248	56-60	central	blue nile	south	married	yes	no		yes	prostate	13 years	yes	amilodipine(10mg OD)-atenolol(10mg OD)		no	no	yes	asprin-prostacare	no	no	no	no	no	no	no	no		no		167	87	31.1951	150/85	63	226	300	295	25	1	neg	126.3	0.84	0.54
		249	46-50	central	north darfur	west	married	yes	yes	sister	yes	infertility	4 years	yes	amilodipine(10mg OD)- lisinopril(20mg OD)		yes	yes	yes	asprin	no	no	no	no	no	no	no	no		no		160	74.5	29.1016	140/80	41	62	205	59	25	1	neg	118	0.67	0.32
		250	56-60	central	northern	north	married	yes	no		no		6 years	yes	amilodipine(5mg OD)		yes	yes	yes	asprin	no	no	no	no	no	no	no	no		no		158	67	26.8386	140/80	63	86	207	155	39	0.9	pos	230.6	0.61	0.45
		251	36-40	central	aljazirah	central	married	yes	yes	father-mother	yes	anemia	1 year	yes	lisinopril(10mg OD)-modrex(25mg OD )		no	yes	yes	fefol	no	no	no	no	no	no	no	no		no		167	63	22.5896	130/80	40	28	130	88	40	1	neg	312.2	0.65	0.53
		252	61-65	central	northern	north	married	yes	yes	mother	yes	diabetes-hypercholestremia	3 years	yes	losartan(5mg OD)-cadalix(2.5mg OD )		no	yes	yes	amaryl-formit-atorva-cobal-plagin	yes	yes	no	no	no	yes	no	no		no		163	71.5	26.9111	130/70	138	155	216	146	58	1.2	neg	394.8	0.63	0.49
		253	76-80	central	??	egypt	married	yes	yes	mother-sister	yes	diabetes-prostate-IHD-renal failure 50%	33 years	yes	amilodipine(5mg OD)-lasix(40mg OD )-adalact(2.5mg OD)		yes	yes	yes	asprin-amary-atorva-cobal-B complex-digoxin-alluric	yes	yes	no	yes	no	no	no	no		no		164	72	26.7698	135/85	152	114	159	122	40	2.1	neg	42.3	0.96	1.1
		254	51-55	central	??	??	married	yes	yes		yes	diabetes	1 year	no			NA	no	no		yes	yes	no	no	no	no	no	no		no		170	97	33.564	180/95	171	85	153	97	32	1.3	pos	110.7	0.54	0.43
		255	36-40	central	northern	north	married	yes	yes		yes	hypercholsteremia	1 month	yes	losartan(50mg OD)		yes	yes	yes	omega3-uric acid	yes	no	no	no	no	yes	no	no		no		165	93	34.1598	140/90	41	283	181	148	42	1.2	pos	76.1	0.52	0.37
		256	31-35	east	alqadarif	east	married	yes	yes	father	no		1 month	yes	not known		yes	yes	yes	atacard	no	no	no	no	no	no	no	no		no		190	90	24.9307	140/90	128	283	200	165	35	1.4	pos	99.8	0.58	0.37
		257	56-60	central	khartoum	central	married	yes	yes		yes	diabetes	2 months	no			NA	no	no		yes	yes	no	no	no	no	no	no		no					160/110	275	198	197	169	43	1.3	neg	41.1	0.68	0.58
		258	36-40	central		west	widow	yes	yes	father	no		7 years	yes	amilodipine(10mg OD)		no	yes	yes	asprin	no	no	no	no	no	no	no	no		no			73		130/80	45	90	150	113	32	1.2	neg	112.3	0.36	0.33
		259	46-50	central	south darfur	south	married	yes	yes	father	no		7 years	yes	lisinopril(5mg OD)		yes	no	yes	asprin	no	no	no	no	no	no	no	no		no		175	98.5	32.1633	150/100	64	78	136	74	58	1	neg	120.2	0.77	0.39
		260	51-55	central	river nile	north	widow	yes	no		yes	previous breast cancer	4 years	yes	not known		yes	no	yes	asprin	no	no	no	no	no	no	no	no		no					160/110	79	254	137	41	42	0.9	neg	40.9	0.72	0.48
		261	41-45	central	south kordofan	south	married	yes	yes	father	no		4 years	yes	adalat(10 mg OD)		yes	yes	yes	asprin	no	no	no	no	no	no	no	no		no		168	98.5	34.8994	110/70	72	48	94	53	39	1	pos	201.1	0.66	0.4
		262	51-55	central	??	??	married	yes	yes		yes	asthma	10 years	yes	co-diovan(OD)		no	no	yes	clopodigril-ventolin	no	no	no	no	no	no	no	no		no		161	97	37.4214	120/80	167	27	90	50	36	0.8	neg	229.5	0.62	0.57
		263	46-50	central	northern	north	married	yes	yes	father-brother	yes	diabetes- kidney failure	5 years	yes	amilodipine(10mg OD)-lisinopril(10mg OD)		yes	yes	yes	asprin-atorva	yes	yes	no	no	yes	no	no	yes	2 ounce sniffing/day	no		178	100	31.5617	140/85	114	20	69	45	32	0.8	neg	105.3	1.24	3.72
		C 1	36-40	central	khartoum	cental	married	no	yes		no																					167	90	32.2708	110/70	68	23	97	52	41	0.9	neg	92.2	0.45	0.39
		C 2	26-30	central	khartoum	central	single	no	no		no																						69			64	72	141	79	58	1.2	neg	213.4	0.49	0.48
		C 3	31-35	central	Northern	north	married	no	no		no																						92			70	82	140	70	63	1.1	neg	147.4	0.6	0.48
		C 4	51-55	central	River nile	north	married	no	no		no																					177	66	21.0667			134	154	101	13	0.9	NA	42.5	0.47	0.43
		C 5	26-30	central	Northern	north	single	no	no		no																					154	70	29.5159	100/60	75	21	88	49	36	0.7	neg	284.9	0.88	0.57
		C 6	46-50	central	northern	north	married	no	no		no																					185	77	22.4982		62	53	116	63	48	0.9	neg	162.7	0.63	0.62
		C 7	26-30	central	north kurdufan	central	single	no	no		no																					160	64	25	110/80	53	20	93	50	39	0.8	neg	53.5	0.6	0.47
		C 8	21-25	central	aljazirah	central	single	no	no		no																	no		no		175	70	22.8571	130/80	66	34	94	52	38	0.9	neg	139.8	0.57	0.53
		C 9	41-45	central	??	??	married	no	no		no																	yes	1.5 pack/day	no					120/80	98	104	131	74	54	1.2	neg	142.8	0.61	0.46
		C 10	26-30	central	aljazirah	central	married	no	no		no																	yes	4-5 ciggarets	no			69		120/80	91	66	95	51	40	1	neg	164.4	0.49	0.43
		C 11	26-30	central	River nile	north	single	no	yes	father, mother	yes	asthma																				155	56	23.3091	110/70	69	18	100	58	39	1.1	neg	75.8	0.72	0.65
		C 12	26-30	central	??	??	married	no	no		no																					160	63	24.6094	120/70	54	35	123	67	53	1	neg	183.8	0.81	0.47
		C 13	36-40	central	northern	north	married	no	no		no																	no		no		167	70	25.0995	120/70	87	55	96	51	41	0.9	neg	154.4	0.66	0.52
		C 14	31-35	central	??	??	married	no	yes	father	no																	yes	2-3 cigarets/day	no						51	32	104	57	43	1	neg	76.7	0.43	0.39
		C 15	16-20	central	north darfur	west	single	no	no		yes	IBS																no		no						54	26	85	44	37	0.8	neg	192.1	0.68	0.52
		C 16	21-25	central	River nile	north	single	no	yes	father	yes	migraine																no		no		170	56	19.3772		56	35	145	78	61	1.1	neg	109.2	0.7	0.41
		C 17	36-40	central	south kurdufan	south	married	no	yes	mother	no																						82			62	59	81	41	36	0.9	pos	234	0.61	0.34
		C 18	36-40	central	south kurdufan	south	single	no	yes	mother	yes	sinusiis																yes	10 ciggarets/day	no		175	75	24.4898	125/	68	55	178	106	67	1.2	neg	146.7	0.55	0.35
		C 19	26-30	central	River nile	north	single	no	yes	mother	no																	yes	.5pack/day	no			73			80	15	89	51	35	0.9	neg	53.9	0.64	0.48
		C 20	41-45	central	khartoum	central	married	no	yes	mother	yes	IBS. Sinusitis , migraine																								108	38	121	65	52	1	neg	244.9	0.51	0.6
		C 21	21-25	central	River nile	north	single	no	yes	brother	no																					170	72	24.9135		63	25	115	67	43	1	neg	213.2	0.48	0.41
		C 22	31-35	central	khartoum	central	single	no	yes	mother	yes	IBS																								46	34	141	76	61	1.1	neg	104.7	0.53	0.42
		C 23	21-25	central	River nile	north	single	no	yes	father																		no		no			59			48	19	65	37	24	0.7	neg	159	0.63	0.63
		C 24	36-40	central	Northern	north	single	no	yes	mother	yes	high prolactin								dostonex																57	30	146	80	63	1.1	neg	199	0.53	0.34
		C 25	41-45	central	River nile	north	married	no	yes	sister,brother	yes	recurrent abortion , h.pylori																no		no		164	89	33.0904	120/80	109	35	152	84	64	1.2	pos	181	0.5	0.39
		C 26	46-50	central	??	??	married	no	no		no																	yes	1 bag sniffing/day	no		187	62	17.73	110/70	73	41	117	59	53	1	neg	211.2	0.69	0.57
		C 27	41-45	central	northern	north	divorced	no	no		yes	hypothyroidism , hemarroids																no		no			67		120/70	58	45	103	56	43	1	neg	207.7	0.7	0.48
		C 28	41-45	central	blue nile	south	married	no	no		no																	yes	1pack/2 days	no					130/70	69	79	136	75	57	1.1	neg	102	0.68	0.59
		C 29	31-35	central	aljazirah	central	married	no	no		no																	no		no					110/70	97	34	97	55	39	0.9	pos	158.1	0.61	0.4
		C 30	31-35	central	northern	north	married	no	yes	mother	yes	h.pylori																yes	1-2 shesha/day	no					130/80	92	29	109	60	44	0.9	neg	132.3	0.71	0.61
		C 31	46-50	central	??	??	married	no	no		no																	no		no			63		100/70	74	23	98	54	39	0.8	neg	208.8	0.88	0.56
		C 32	26-30	central	aljazirah	central	married	no	no		no																	no		no					120/80	85	26	134	71	57	1.1	neg	171.5	0.75	0.57
		C 33	51-55	central	khartoum	central	married	no	no		no																	no		no			55		110/70	146	32	114	62	48	1	neg	191	0.74	0.6
		C 34	41-45	central	northern	north	married	no	yes	mother	no																	no		no		166	80	29.0318	120/80	127	45	129	61	63	1.1	neg	192	0.84	0.69
		C 35	51-55	central	aljazirah	central	married	no	no		no																	no		no		160	89	34.7656	120/85	118	40	196	105	86	1.2	neg	110.2	0.83	0.59
		C 37	36-40	central	northern	north	married	no	yes	father	no																								90/60	80	20	159	85	68	1.1	pos	64.1	0.81	0.53
		C 38	46-50	central	northern	north	married	no	yes	father, 2 brothers	yes	migraine , glucoma																no		no					90/60	136	41	165	90	71	1.1	pos	135.8	0.75	0.53
		C 39	56-60	central	river nile	north	married	no	no		yes	sinusitis, cervical benign tumor																no		no			60		130/70	197	96	138	86	58	1	neg	155.4	0.78	0.71
		C 41	26-30	central	north kurdufan	central	single	no	no		yes	IBS, pyelonephritis																yes	1 pack/day	no					110/70	114	66	115	66	45	1	neg	117.7	0.63	0.51
		C 42	36-40	central	aljazirah	central	married	no	yes	father	no																	yes	1 bag sniffing/day	no		181	83	25.335	120/80	107	141	145	78	64	1.1	neg	583.9	0.71	0.5
		C 43	31-35	central	aljazirah	central	single	no	yes	mother	no																	no		no			58		120/80	52	59	141	70	66	1.1	neg	356.4	0.77	0.52
		C 45	31-35	central	sennar	central	married	no	yes	father, mother, brother	yes	hyperthyroidism								neomecrazol								no		no		167	75	26.8923	120/90	109	40	76	40	32	0.8	neg	196.2	0.64	0.36
		C 46	21-25	central	sennar	central	single	no	yes	mother	no																	no		no		182	82	24.7555		98	21	65	38	24	0.7	neg	124	0.61	0.56
		C 47	21-25	central	??	??	single	no	no		no																	no		no					100/60	89	27	152	83	65	1.1	neg	104.6	0.82	0.38
		C 48	26-30	central	??	??	single	no	yes		no	IBS, sinusitis																no		no		153	56	23.9224	120/80	105	37	134	75	56	1	neg	197.3	0.76	0.47
		C 49	21-25	central	??	??	single	no	yes	father	no																	no		no			46		110/80	116	28	125	64	57	1.1	neg	101.7	0.59	0.39
		C 51	36-40	central	river nile	north	married	no	no		no																	no		no		167	93	33.3465	130/85	161	164	152	82	66	1.1	pos	173	0.68	0.49
		C 52	26-30	central	northern	north	single	no	no		no																	no		no		170	75	25.9516	90/70	90	28	131	73	55	1	neg	137	0.63	0.38
		C 53	41-50	central	river nile	north	single	no	yes	mother	yes																	no		no			87		110/75	132	51	123	66	52	1	neg	156.5	0.76	0.51
		C 54	31-35	central	northern	north	single	no	yes	father, mother	no																	no		no			92		110/80	98	99	172	91	76	1.1	neg	77.5	0.68	0.48
		C 55	31-35	central	river nile	north	single	no	yes	mother	yes	headache																no		no		178	73	23.04	130/80	98	110	85	47	33	0.9	neg	144	0.78	0.52
		C 56	36-40	central	aljazirah	central	married	no	no		no																	no		no			95		120/80	60	105	139	76	59	1	neg	131.6	0.59	0.52
		C 57	36-40	central	river nile	north	married	no	yes	father	yes	acidity in stomach								pantodac								no		no		180	79	24.3827	100/60	59	67	159	85	69	1.1	neg	113	0.7	0.44
		C 58	21-25	central	khartoum	central	single	no	yes	father	no																	yes	2 ciggarets/week	no			60		110/70	90	19	128	70	54	1	neg	161.4	0.52	0.41
		C 59	31-35	central	??	??	married	no	no		no																	yes	7 ciggaetes/day	no			98		110/80	51	127	202	110	87	1.2	neg	172.6	0.64	0.46
		C 60	21-25	central	river nile	north	single	no	no		no																	no		no		175	62	20.2449	120/80	67	21	115	63	48	1	neg	120.6	0.59	0.54
		C 62	36-40	central	northern	north	married	no	yes	mother, brother	no																	no		no			55		100/60	69	41	109	60	46	1	neg	461.1	0.68	0.55
		C 63	51-55	central	river nile	north	married	no	yes	2 sisters	no																	no		no			67		120/80	99	20	132	78	50	0.8	neg	82.7	0.72	0.62
		C 64	26-30	central	north kurdufan	central	single	no	no		no																	no		no						62	43	137	84	49	1	neg	155.9	0.64	0.46
		C 66	41-45	central	aljazirah	central	married	no	yes	brother	no																	no		no		176	92	29.7004	130/80	120	174	147	95	23	1.2	NA	121.6	0.89	0.76
		C 67	41-45	central	aljazirah	central	married	no	yes	father	no																	yes	3-4 ciggarests /day	no		176	86	27.7634	110/70	142	31	131	62	65	0.9	neg	218.2	0.69	0.48
		C 68	21-25	central	blue nile	south	single	no	no		no																	no		no					130/85	61	35	114	63	47	0.8	pos	88.3	0.55	0.35
		C 69	26-30	central	river nile	north	single	no	no		no	sinusitis																yes	3-4 ciggarests /day	no		167	73	26.1752	120/90	121	113	161	78	69	1	neg	328	0.71	0.5
		C 70	31-35	central	aljazirah	central	single	no	yes	father	no																	no		no			74		120/70	85	41	61		41	0.7	NA	157.4	0.62	0.36
		C 71	36-40	central	aljazirah	central	married	no	no		no																	yes	1 ciggaret/day	no					120/80	86	23	99	55	40	1	neg	354.1	0.66	0.55
		C 72	26-30	central	aljazirah	central	single	no	no		no																	no		no		168	66	23.3844	110/70		48	141	74	61	1.1	neg	193	0.49	0.42
		C 73	36-40	central	river nile	north	single	no	no		no																	no		no		160	59	23.0469	120/80	87	146	213	113	95	1	neg	158.8	0.65	0.38
		C 74	41-45	central	aljazirah	central	married	no	no		yes	asthma																yes	.5 bag snuffer/day	no					140/85	92	28	85	45	37	0.8	neg	75.3	0.68	0.59
		C 75	21-25	central	aljazirah	central	single	no	no		no																	yes	1-2 ciggarets/day	no		170	54	18.6851	110/70	51	29	96	49	44	0.9	neg	98.6	0.66	0.51
		C 76	21-25	central	aljazirah	central	single	no	no		no																	no		no			59		120/80		55	148	80	65	0.7	neg	247.4	0.61	0.43
		C 78	26-30	central	aljazirah	central	married	no	no		no																	yes	4 ciggarets/day	no		165	62	22.7732	100/65	89	37	119	70	45	1.1	neg	104	0.45	0.51
		C 79	26-30	central	aljazirah	central	single	no	yes	mother	no																	yes	5 ciggaretes/day	no			50		120/70	70	51	167	99	64	1.2	neg	131.9	0.74	0.65
		C 80	56-60	central	south kurdufan	south	married	no	no		yes	asthma																no		no					110/70	96	42	89	48	39	1	pos	167.7	0.98	0.56
		C 81	26-30	central	aljazirah	central	single	no	yes	father	yes	h.pylori																no		no		168	80	28.3447	100/60	97	43	83	47	32	0.7	neg	272.9	0.71	0.44
		C 82	41-45	central	northern	north	married	no	yes	father, mother	yes	hernia operation , disk in back																yes	15 ciggarets/day	no		185	67	19.5763		100	54	120	68	48	0.9	neg	329	0.84	0.67
		C 83	21-25	central	aljazirah	central	single	no	yes	mother	yes	sinusitis																no		no					130/80	102	45	100	56	39	0.8	neg	140.7	0.72	0.44
		C 84	26-30	central	river nile	north	single	no	yes	mother	yes	hypothyroidism																no		no		157	54	21.9076	110/80	82	38	121	70	47	0.9	neg	56.5	0.9	1.03
		C 86	21-25	central	river nile	north	single	no	yes		no																	yes	1.5 pack/day	no					130/85	85	90	144	89	51	1	neg	133.3	0.39	0.51
		C 87	46-50	central	white nile	south	married	no	yes	father	yes	IBS																no		no			93		130/85	141	149	133	80	49	1.1	pos	289.8	0.86	0.63
		C 88	46-50	central	sudanease from egypt		married	no	yes	father	yes	pyloric ulcer, migraine																no		no						101	107	167	91	71	1	neg	207.3	1.08	0.96
		C 89	21-25	central	sudanease from egypt		single	no	no		no																	no		no		176	69	22.2753	130/80	78	58	114	47	64	1	neg	169.1	0.75	0.81
		C 90	26-30	central	aljazirah	central	single	no	no		no																	no		no					120/70	97	29	117	55	58	0.9	neg	172.7	0.82	0.71
		C 91	26-30	central	north kurdufan	central	married	no	yes	brother	no																	yes	2 ciggarets /day	no					130/100	81	136	172	94	73	1.1	neg	409.3	0.91	0.97
		C 92	41-45	central	??	??	married	no	no		no																	no		no			73			84	61	77	38	36	0.9	pos	51.7	0.72	1.04
		C 93	41-45	central	north kurdufan	central	married	no	yes	mother	no																	no		no			99		130/95	107	220	173	101	66	1	neg	246	1.02	0.6
		C 94	21-25	central	khartoum	central	single	no	yes	father, mother	yes	h.pylori																no		no		167	63	22.5896	100/60		40	61		52	0.9	NA
		C 95	26-30	central	white nile	south	married	no	no		no																	yes	4 packs/day	no			71		130/90	92	38	73	60	31	1	neg	96.1	0.82	0.69
		C 96	36-40	central	aljazirah	central	married	no	no		yes	IBS, gastritis, oesphagitis																yes	6 ciggarets/day and 0.5 lbs sniffing/day	no		177	86	27.4506	120/90	87	119	152	95	52	1	neg	121.3	0.73	0.53
		C 97	21-25	central	aljazirah	central	single	no	no		no																	no		no					120/80	111	71	101	53	44	0.8	neg	137.8	0.68	0.97
		C 100	46-50	central	??	??	married	no	no		yes																	no		no					130/80	139	61	104	58	42	0.9	neg	82.4	0.84	0.46
		C 101	36-40	central	??	??	single	no	no		no																	no		no					130/90	49	56	207	111	88	1	neg	432.4	0.74	0.41
		C 102	26-30	central	??	??	single	no	no		no																	no		no		173	57	19.0451	110/60	53	43	149	79	65	0.9	neg	235.8	1.1	0.72
		C 103	26-30	central	northern	north	single	no	yes	father,mother	no																	no		no		175	64	20.898	120/80	67	40	147	82	61	0.9	neg	264.4	0.93	0.96
		C 104	31-35	central	??	??	married	no	no		no																	no		no		185	83	24.2513	130/90	110	39	44		36	1	neg	115.3	0.56	0.92
		C 105	16-20	central	aljazirah	central	single	no	no		no																	yes	1 pack/day and 0.25 snuffing/day						130/80	50	62	120	69	48	0.8	neg	150.6	0.74	0.6
		C 106	46-50	central	??	??	married	no	no		no																	no		no					130/90	65	68	136	78	53	1	neg	158.5	0.97	1.22
		C 107	46-50	central	khartoum	central	married	no	yes	sister	no																	yes	2 bags snuffing/day	no					130/80	90	169	128	44	22	0.8	neg	168.1	0.86	0.42
		C 108	26-30	central	aljazirah	central	single	no	no		no																	yes	0.25 lbs snuffing/day	no		157	62	25.1532	120/70	82	86	138	81	54	1	neg	175.4	0.76	0.61
		C 109	21-25	central	aljazirah	central	single	no	no		no																	yes	2 pack ciggarets/day	no						65	39	96	54	40	1	neg	93.7	0.74	0.69
		C 110	36-40	central	??	west	married	no	no		yes																	no		no		185	75	21.9138	130/90	222	41	141	80	57	0.9	neg	117.7	0.94	0.84
		C 111	21-25	central	aljazirah	central	single	no	yes	sister	no																	no		no					120/70	53	25	92	52	37	1	neg	227.4	0.92	0.78
		C 112	66-70	central	??	??	married	no	no		yes	prostate, asthma, gout, back operation																no		no		165	80	29.3848	140/80		28	93	50	39	0.9	pos	138.2	0.88	0.83
		C 113	51-55	central	??	??	married	no	no		yes	disk																no		no					120/80	40	39	98	55	40	0.9	neg	507.2	0.7	0.7
		C 114	66-70	central	north darfur	west	married	no	no		yes	arthritis																no		no		178	78	24.6181	130/80	100	27	105	57	45	1.1	neg	135.5	0.7	1.21
		C 115	61-65	central	west kurdufan	south	married	no	no		no																	no		no					110/70	60	30	160	80	76	1	neg	175.6	1	1.63
		C 116	26-30	central	north darfur	west	married	no	no		no																	no		no					140/90	98	70	110	54	53	0.8	neg	153.3	0.76	0.5
		C 117	31-35	central	alqadarif	east	married	no	no		no																	no		no					110/70	40	33	94	51	41	0.9	neg	274.1	0.62	0.51
		C 118	56-60	central	northern	north	married	no	no		yes																	no		no						239	173	162	87	70	1	neg	286.1	1.06	0.94
		C 119	36-40	central	aljazirah	central	married	no	no		no																	no		no						68	131	221	120	94	0.9	neg	281.4	0.62	0.65
		C 120	41-45	central	??	??	married	no	no		no																	yes	15 ciggarets/day	no			68		130/80	101	102	183	100	78	0.9	neg	197.1	0.53	0.76
		C 121	46-50	central	khartoum	central	married	no	yes	father, 3 brothers	no																	yes	3-4 packs/day	no		179	87	27.1527	120/90	69	35	173	91	75	0.9	neg	314.3	0.88	0.99
		C 122	56-60	central	khartoum	central	married	no	no		no																	no		no					120/70	58	18	119	75	12	1.1	neg	92.4	0.61	0.6
		C 123	61-65	central	??	??	married	no	no		yes	hyperchlostremia , indigestion																no		no			83		120/70	117	37	86	46	37	0.7	neg	595.3	0.83	0.8
		C 124	41-45	central	??	??	married	no	yes	father	no																	no		no			85		120/70	96	29	81	45	33	1	neg	31.6	1.42	0.76
		C 125	41-45	central	aljazirah	central	married	no	no		no																	no		no		160	84	32.8125	130/70	61	90	98	57	38	0.8	neg	355.6	0.71	0.77
		C 127	41-45	central	aljazirah	central	married	no	no		no																	yes	1 ciggaret/day	no					120/80	62	158	115	63	48	0.9	neg	84.4	1.8	1.92
		C 128	41-45	central	??	??	married	no	no		no																	no		no					130/80	68	133	127	71	52	1.1	neg	119.8	0.71	0.89
		C 129	26-30	central	white nile	south	single	no	no		yes	asthma																no		no		187	87	24.8792		86	39	104	57	44	1	neg	196.3	0.49	0.64
		C 130	36-40	central	northern	north	married	no	no		no																	no		no					120/80	60	126	149	82	63	0.9	neg	127.6	0.56	1.3
		C 131	31-35	central	aljazirah	central	single	no	no		yes	sinusitis																yes	1 ciggaret/week	no		175	87	28.4082	130/90	80	99	90	46	39	1	neg	300.9	0.54	0.87
		C 132	31-35	central	northern	north	married	no	yes	father, mother	yes	allergy								allercet								yes	20 ciggarets/day	no					130/85	63	79	124	67	53	0.8	neg	125.6	0.77	0.59
		C 133	41-45	central	river nile	north	married	no	yes	mother	yes	gout								formit(850 mg ) , downil (4 mg )								yes	2 ciggarets/day	no			78		120/80	31	164	81	43	35	0.8	neg	62.5	0.82	0.87
		C 134	36-40	central	west kordofan	south	married	no	no		nio																	no		no		185	82	23.9591	140/90	106	42	98	54	41	1	neg	195.4	0.62	0.58
		C 135	46-50	central	northern	north	married	no	yes	father	yes	prostate								formit 850 mg ,								yes	1 ciggarets/week	no		170	85	29.4118	120/80	183	86	129	70	54	0.9	neg	188.4	0.87	0.95
		C 136	26-30	central	north kurdufan	central	single	no	yes	father	no																	yes	10 ciggarets/day	no		173	73	24.3911	120/80	89	22	93	49	40	1	neg	167.5	0.85	0.8
		C 137	26-30	central	??	??	single	no	no		no																	yes		no		179	73	22.7833		92	31	103	55	44	1	neg	70.4	0.66	0.51
		C 138	26-30	central	northern	north	married	no	yes	mother	no																	no		no		166	62	22.4996		115	43	172	94	73	1.1	neg	104.3	0.72	0.85
		C 139	36-40	central	khartoum	central	married	no	no		yes	wolf parkinson syndrome																no		no		182	92	27.7744		98	54	105	57	45	0.9	neg	62	0.63	0.7
		C 140	21-25	central	north kurdufan	central	married	no	no		no																	no		no		164	60	22.3081			25	83		18	0.8
		C 141	26-30	central	khartoum	central	single	no	no		no																	no		no		155	80	33.2986		149	71	131	73	54	0.8	neg	103.6	0.5	0.52
		C 142	46-50	central	??	??	married	no	no		yes																	no		no		174	110	36.3324		227	84	140	79	57	1	neg	158.1	1.02	0.67
		C 143	26-30	central	river nile	north	single	no	yes	father	yes	sinusitis																no		no		176	55	17.7557		99	18	55		24	0.9	neg	43.4	0.56	0.51
	brothers	C 144	26-30	central	river nile	north	single	no	no		no																	yes	shesha/day	no			63			83	81	160	89	67	1.1	neg	83	0.48	0.65
	brothers	C 145	31-35	central	river nile	north	single	no	no		no																	no		no			78			86	34	94	62	33	1.2	neg
		C 146	31-35	central	khartoum	central	single	no	no		no																	no		no		170	80	27.6817		105	93	167	91	72	1.1	neg	70.7	0.82	0.94
		C 147	36-40	central	??	??	married	no	yes		no																	no		no		186	90	26.0146		84	95	92	50	39	1	neg	91	1.03	0.7
		C 148	31-35	central	south kurdufan	south	married	no	no		no																	no		no		176	70	22.5981		94	131	83	45	36	1.1	neg	299.9	0.62	0.61
		C 149	36-40	central	khartoum	central	married	no	yes	mother	yes	IBS																no		no			95			122	106	124	65	55	1	neg	140.1	0.59	0.45
		C 150	31-35	central	??	??	single	no	no		no																	yes	1 ciggaret/day	no		168	72	25.5102		121	100	89	51	36	0.9	neg	71.6	0.87	0.44
		C 151	21-25	central	??	??	married	no	no		no																	no		no		175	70	22.8571		94	85	106	57	45	1	neg	316.4	0.68	0.47
		C 152	26-30	central	northern	north	single	no	no		no																	no		no		167	64	22.9481			55	123	65	19	1	neg	93.9	0.67	0.39
		C 153	46-50	central	river nile	north	married	no	no		no																	yes	10/12 ciggarets/day	no		179	66	20.5986	120/80	76	89	131	65	62	0.9	neg	113.9	1.07	0.89
		C154																																		106	113	179	100	74	0.8	neg	326.9	0.88	0.45
	226	C 155	36-40	central	northern	north	single																													46	95	218	117	94	0.9	neg	83.2	0.49	0.33
